# Supplementary material for: Use of epigenetically modified bacteriophage and dual beta-lactams to treat a Mycobacterium abscessus sternal wound infection
Source: Nat Commun. 2024 Nov 28;15:10360. doi: 10.1038/s41467-024-54666-4 (PMC11604996; doi:10.1038/s41467-024-54666-4)
Supplement: Supplementary file 4 — Source Data [file 41467_2024_54666_MOESM4_ESM.zip]

Archive with 12 entries (11 files):
- Source Data 11-16-24/
- __MACOSX/._Source Data 11-16-24
- Source Data 11-16-24/Source_Data_Fig.3red.pdf
- __MACOSX/Source Data 11-16-24/._Source_Data_Fig.3red.pdf
- Source Data 11-16-24/Source_Data_FIg.5red.pdf
- __MACOSX/Source Data 11-16-24/._Source_Data_FIg.5red.pdf
- Source Data 11-16-24/Source_Data_Fig6C.xlsx
- __MACOSX/Source Data 11-16-24/._Source_Data_Fig6C.xlsx
- Source Data 11-16-24/Source_Data_Fig.4red.pdf
- __MACOSX/Source Data 11-16-24/._Source_Data_Fig.4red.pdf
- Source Data 11-16-24/Source_Data_Fig.6red.pdf
- __MACOSX/Source Data 11-16-24/._Source_Data_Fig.6red.pdf
