# Supplementary material for: Use of epigenetically modified bacteriophage and dual beta-lactams to treat a Mycobacterium abscessus sternal wound infection
Source: Nat Commun. 2024 Nov 28;15:10360. doi: 10.1038/s41467-024-54666-4 (PMC11604996; doi:10.1038/s41467-024-54666-4)
Supplement: Supplementary file 4 — Source Data [file 41467_2024_54666_MOESM4_ESM.zip › Source Data 11-16-24/Source_Data_Fig6C.xlsx]

## Sheet: Plate 1 - Sheet1
Software Version	3.10.06
Experiment File Path:	C:\Users\Public\Documents\Experiments\test1.xpt
Protocol File Path:	C:\Users\Public\Documents\Protocols\MEW mCherry 16h.prt
Plate Number	Plate 1
Date	2024-09-24
Time	00:24:47
Reader Type:	Synergy H1
Reader Serial Number:	2103058
Reading Type	Reader
Procedure Details
Plate Type	96 WELL PLATE (Use plate lid)
Eject plate on completion
Set Temperature	Setpoint 37°C
	Preheat before moving to next step
Start Kinetic	Runtime 60:00:00 (HH:MM:SS), Interval 0:10:00, 361 Reads
Shake	Orbital: Continuous
	Frequency: 282 cpm (3 mm)
Read	Absorbance Endpoint
	Full Plate
	Wavelengths: 600
	Read Speed: Normal, Delay: 100 msec, Measurements/Data Point: 8
End Kinetic
Layout
		1	2	3	4	5	6	7	8	9	10	11	12
	A	SPL29	SPL1	SPL2	SPL3	SPL4	SPL5	SPL6	SPL7	SPL8	SPL9	SPL10	SPL21	Well ID
	B	SPL30	SPL1	SPL7	SPL13	SPL19	SPL25	SPL31	SPL37	SPL43	SPL49	SPL55	SPL22	Well ID
	C	SPL31	SPL2	SPL8	SPL14	SPL20	SPL26	SPL32	SPL38	SPL44	SPL50	SPL56	SPL23	Well ID
	D	SPL32	SPL3	SPL9	SPL15	SPL21	SPL27	SPL33	SPL39	SPL45	SPL51	SPL57	SPL24	Well ID
	E	SPL33	SPL4	SPL10	SPL16	SPL22	SPL28	SPL34	SPL40	SPL46	SPL52	SPL58	SPL25	Well ID
	F	SPL34	SPL5	SPL11	SPL17	SPL23	SPL29	SPL35	SPL41	SPL47	SPL53	SPL59	SPL26	Well ID
	G	SPL35	SPL6	SPL12	SPL18	SPL24	SPL30	SPL36	SPL42	SPL48	SPL54	SPL60	SPL27	Well ID
	H	SPL36	SPL11	SPL12	SPL13	SPL14	SPL15	SPL16	SPL17	SPL18	SPL19	SPL20	SPL28	Well ID
600
	Time	T° 600	A1	A2	A3	A4	A5	A6	A7	A8	A9	A10	A11	A12	B1	B2	B3	B4	B5	B6	B7	B8	B9	B10	B11	B12	C1	C2	C3	C4	C5	C6	C7	C8	C9	C10	C11	C12	D1	D2	D3	D4	D5	D6	D7	D8	D9	D10	D11
	00:09:10	37	0.163	0.175	0.16	0.157	0.157	0.158	0.159	0.158	0.164	0.162	0.16	0.158	0.119	0.116	0.116	0.121	0.119	0.117	0.117	0.115	0.117	0.117	0.315	0.117	0.154	0.155	0.176	0.155	0.155	0.154	0.155	0.153	0.16	0.157	0.156	0.157	0.155	0.155	0.155	0.155	0.155	0.156	0.155	0.156	0.159	0.155	0.164
	00:19:10	37.1	0.163	0.174	0.16	0.158	0.157	0.158	0.159	0.158	0.164	0.164	0.161	0.16	0.119	0.116	0.116	0.117	0.118	0.118	0.119	0.116	0.118	0.115	0.121	0.12	0.153	0.155	0.177	0.155	0.155	0.154	0.154	0.153	0.16	0.157	0.155	0.157	0.155	0.154	0.154	0.155	0.155	0.157	0.156	0.156	0.16	0.156	0.164
	00:29:10	37	0.164	0.174	0.16	0.158	0.157	0.158	0.16	0.159	0.166	0.168	0.165	0.166	0.119	0.117	0.116	0.116	0.118	0.119	0.121	0.115	0.116	0.115	0.123	0.12	0.154	0.155	0.178	0.155	0.156	0.154	0.155	0.154	0.16	0.157	0.156	0.157	0.155	0.155	0.154	0.156	0.155	0.157	0.157	0.157	0.161	0.156	0.164
	00:39:10	37	0.164	0.174	0.161	0.158	0.157	0.159	0.161	0.159	0.168	0.173	0.167	0.171	0.119	0.117	0.116	0.116	0.118	0.117	0.119	0.115	0.117	0.118	0.123	0.116	0.155	0.155	0.178	0.156	0.156	0.155	0.155	0.153	0.161	0.157	0.156	0.158	0.156	0.155	0.154	0.156	0.156	0.157	0.158	0.158	0.162	0.157	0.164
	00:49:10	37	0.166	0.175	0.162	0.16	0.159	0.16	0.162	0.161	0.171	0.179	0.169	0.174	0.119	0.117	0.116	0.117	0.118	0.117	0.117	0.115	0.117	0.118	0.29	0.116	0.155	0.156	0.179	0.157	0.157	0.156	0.156	0.155	0.162	0.158	0.157	0.159	0.156	0.156	0.155	0.157	0.157	0.159	0.16	0.159	0.164	0.158	0.166
	00:59:10	36.9	0.167	0.176	0.163	0.161	0.16	0.161	0.164	0.163	0.175	0.185	0.172	0.178	0.119	0.116	0.116	0.117	0.118	0.118	0.117	0.115	0.117	0.116	0.506	0.116	0.157	0.157	0.18	0.158	0.159	0.158	0.158	0.156	0.164	0.161	0.159	0.16	0.158	0.157	0.157	0.159	0.16	0.161	0.161	0.162	0.167	0.161	0.167
	01:09:10	37	0.169	0.176	0.165	0.162	0.161	0.163	0.166	0.166	0.18	0.19	0.174	0.181	0.119	0.117	0.117	0.117	0.117	0.118	0.117	0.117	0.122	0.115	0.29	0.116	0.159	0.159	0.182	0.16	0.161	0.159	0.16	0.158	0.167	0.165	0.161	0.162	0.16	0.159	0.159	0.161	0.162	0.162	0.164	0.164	0.17	0.164	0.17
	01:19:10	37	0.172	0.178	0.168	0.164	0.163	0.164	0.168	0.168	0.183	0.194	0.176	0.185	0.12	0.117	0.117	0.117	0.117	0.118	0.12	0.125	0.116	0.117	0.338	0.116	0.163	0.161	0.184	0.162	0.163	0.161	0.162	0.16	0.171	0.169	0.164	0.165	0.163	0.161	0.161	0.163	0.164	0.164	0.167	0.166	0.174	0.168	0.173
	01:29:10	36.9	0.174	0.179	0.169	0.166	0.165	0.166	0.17	0.17	0.186	0.197	0.178	0.187	0.12	0.117	0.117	0.118	0.117	0.118	0.12	0.118	0.118	0.117	0.342	0.117	0.164	0.162	0.187	0.165	0.166	0.164	0.164	0.162	0.173	0.171	0.166	0.167	0.165	0.164	0.164	0.166	0.167	0.166	0.169	0.168	0.175	0.17	0.175
	01:39:10	37	0.177	0.182	0.173	0.168	0.168	0.168	0.172	0.171	0.19	0.2	0.181	0.192	0.12	0.117	0.117	0.118	0.117	0.118	0.118	0.117	0.118	0.121	0.128	0.117	0.169	0.167	0.191	0.168	0.169	0.167	0.168	0.166	0.177	0.179	0.172	0.173	0.17	0.168	0.167	0.17	0.17	0.169	0.174	0.172	0.182	0.177	0.181
	01:49:10	37	0.179	0.182	0.175	0.17	0.17	0.17	0.174	0.173	0.192	0.203	0.182	0.194	0.12	0.118	0.117	0.117	0.117	0.119	0.117	0.117	0.119	0.117	0.127	0.117	0.172	0.17	0.194	0.171	0.172	0.169	0.17	0.168	0.18	0.181	0.174	0.175	0.173	0.171	0.171	0.173	0.173	0.171	0.177	0.174	0.184	0.179	0.184
	01:59:10	37	0.182	0.185	0.177	0.172	0.172	0.172	0.176	0.174	0.193	0.205	0.184	0.197	0.12	0.117	0.118	0.117	0.118	0.118	0.118	0.117	0.117	0.117	0.129	0.117	0.175	0.173	0.198	0.175	0.175	0.172	0.172	0.17	0.182	0.188	0.176	0.178	0.176	0.175	0.175	0.176	0.176	0.174	0.179	0.176	0.186	0.182	0.187
	02:09:10	37	0.184	0.186	0.18	0.174	0.174	0.174	0.178	0.176	0.196	0.207	0.186	0.2	0.12	0.118	0.118	0.118	0.118	0.118	0.117	0.119	0.118	0.117	0.468	0.117	0.18	0.177	0.202	0.179	0.179	0.175	0.176	0.172	0.185	0.192	0.181	0.182	0.18	0.178	0.178	0.18	0.18	0.176	0.183	0.179	0.19	0.186	0.191
	02:19:10	37	0.186	0.188	0.182	0.176	0.177	0.176	0.179	0.178	0.199	0.209	0.188	0.202	0.12	0.118	0.118	0.118	0.118	0.118	0.117	0.118	0.118	0.117	0.299	0.117	0.183	0.18	0.205	0.182	0.182	0.177	0.178	0.174	0.188	0.195	0.183	0.186	0.183	0.182	0.181	0.183	0.183	0.179	0.186	0.182	0.193	0.189	0.194
	02:29:10	37	0.19	0.189	0.185	0.178	0.179	0.178	0.182	0.179	0.199	0.212	0.19	0.205	0.121	0.118	0.118	0.118	0.118	0.119	0.118	0.121	0.12	0.116	0.129	0.117	0.187	0.185	0.209	0.186	0.186	0.181	0.182	0.177	0.191	0.199	0.188	0.189	0.186	0.185	0.185	0.188	0.186	0.182	0.19	0.184	0.197	0.192	0.197
	02:39:10	37	0.192	0.191	0.189	0.181	0.181	0.18	0.184	0.18	0.201	0.214	0.192	0.208	0.12	0.118	0.118	0.118	0.118	0.118	0.119	0.117	0.118	0.117	0.422	0.117	0.19	0.188	0.212	0.189	0.189	0.183	0.185	0.179	0.194	0.201	0.191	0.192	0.189	0.188	0.188	0.19	0.189	0.184	0.192	0.187	0.199	0.194	0.2
	02:49:10	37	0.195	0.193	0.191	0.183	0.184	0.182	0.185	0.181	0.203	0.216	0.194	0.21	0.12	0.118	0.118	0.118	0.118	0.119	0.119	0.117	0.118	0.116	0.14	0.117	0.194	0.192	0.215	0.193	0.193	0.187	0.188	0.181	0.197	0.205	0.195	0.196	0.193	0.192	0.191	0.194	0.193	0.187	0.195	0.189	0.202	0.198	0.203
	02:59:10	37	0.197	0.194	0.194	0.186	0.187	0.185	0.189	0.184	0.205	0.22	0.197	0.214	0.121	0.118	0.117	0.118	0.118	0.119	0.119	0.119	0.117	0.118	0.129	0.117	0.196	0.195	0.218	0.196	0.196	0.19	0.191	0.184	0.2	0.208	0.197	0.199	0.196	0.195	0.194	0.197	0.196	0.19	0.199	0.192	0.205	0.201	0.206
	03:09:10	37	0.202	0.197	0.198	0.189	0.191	0.188	0.191	0.185	0.208	0.223	0.2	0.217	0.12	0.118	0.118	0.118	0.118	0.12	0.12	0.117	0.117	0.117	0.13	0.117	0.2	0.199	0.222	0.201	0.2	0.194	0.195	0.187	0.204	0.211	0.201	0.203	0.198	0.198	0.198	0.201	0.2	0.193	0.202	0.195	0.209	0.204	0.21
	03:19:10	37	0.204	0.199	0.201	0.192	0.194	0.191	0.194	0.187	0.21	0.225	0.202	0.22	0.12	0.118	0.118	0.118	0.118	0.119	0.12	0.117	0.118	0.117	0.128	0.116	0.203	0.202	0.224	0.204	0.204	0.197	0.199	0.19	0.206	0.214	0.204	0.206	0.201	0.201	0.201	0.204	0.204	0.196	0.205	0.197	0.212	0.207	0.213
	03:29:10	37	0.207	0.201	0.203	0.195	0.197	0.194	0.197	0.189	0.213	0.228	0.205	0.223	0.121	0.118	0.118	0.118	0.118	0.121	0.122	0.118	0.118	0.116	0.341	0.116	0.205	0.206	0.227	0.208	0.207	0.2	0.201	0.193	0.209	0.218	0.207	0.209	0.203	0.204	0.204	0.207	0.207	0.199	0.208	0.201	0.215	0.21	0.216
	03:39:10	37	0.211	0.204	0.208	0.199	0.201	0.197	0.2	0.191	0.217	0.231	0.208	0.226	0.121	0.118	0.118	0.118	0.118	0.12	0.117	0.119	0.117	0.119	0.392	0.116	0.209	0.211	0.23	0.211	0.211	0.204	0.205	0.196	0.213	0.221	0.211	0.213	0.206	0.207	0.207	0.211	0.21	0.203	0.211	0.204	0.219	0.214	0.219
	03:49:10	37.1	0.213	0.206	0.209	0.201	0.203	0.2	0.203	0.193	0.22	0.233	0.211	0.228	0.12	0.118	0.118	0.118	0.118	0.119	0.119	0.117	0.117	0.119	0.3	0.116	0.211	0.212	0.232	0.214	0.213	0.207	0.208	0.199	0.216	0.223	0.214	0.216	0.208	0.209	0.21	0.214	0.213	0.205	0.214	0.206	0.221	0.216	0.222
	03:59:10	37	0.216	0.209	0.212	0.204	0.206	0.203	0.206	0.195	0.222	0.235	0.213	0.231	0.121	0.118	0.117	0.118	0.118	0.121	0.12	0.119	0.117	0.12	0.279	0.116	0.213	0.215	0.236	0.217	0.217	0.21	0.211	0.202	0.219	0.226	0.217	0.219	0.211	0.212	0.213	0.217	0.217	0.208	0.217	0.209	0.224	0.219	0.225
	04:09:10	37	0.219	0.211	0.217	0.207	0.21	0.205	0.209	0.197	0.224	0.239	0.217	0.235	0.121	0.118	0.118	0.118	0.118	0.119	0.119	0.118	0.12	0.119	0.331	0.116	0.217	0.22	0.239	0.221	0.22	0.214	0.214	0.205	0.223	0.23	0.221	0.222	0.214	0.215	0.216	0.22	0.22	0.211	0.22	0.211	0.228	0.223	0.228
	04:19:10	37	0.222	0.213	0.218	0.209	0.212	0.208	0.212	0.199	0.227	0.241	0.22	0.237	0.121	0.118	0.118	0.118	0.118	0.119	0.12	0.119	0.117	0.119	0.148	0.116	0.219	0.221	0.241	0.224	0.223	0.216	0.217	0.207	0.225	0.233	0.223	0.225	0.217	0.217	0.218	0.223	0.223	0.214	0.223	0.214	0.23	0.226	0.231
	04:29:10	37	0.225	0.216	0.221	0.212	0.215	0.21	0.213	0.201	0.23	0.242	0.221	0.238	0.121	0.118	0.118	0.118	0.118	0.119	0.12	0.119	0.118	0.118	0.132	0.116	0.222	0.224	0.243	0.227	0.226	0.22	0.219	0.21	0.228	0.235	0.226	0.228	0.219	0.219	0.221	0.226	0.227	0.217	0.225	0.216	0.233	0.227	0.233
	04:39:10	37	0.228	0.22	0.226	0.215	0.218	0.213	0.217	0.204	0.231	0.246	0.223	0.242	0.12	0.118	0.118	0.118	0.118	0.119	0.12	0.118	0.117	0.12	0.131	0.116	0.225	0.229	0.247	0.23	0.229	0.223	0.223	0.214	0.232	0.24	0.23	0.232	0.222	0.223	0.223	0.229	0.23	0.22	0.229	0.22	0.237	0.232	0.237
	04:49:10	37.1	0.231	0.221	0.225	0.217	0.221	0.216	0.219	0.206	0.234	0.247	0.227	0.243	0.12	0.118	0.118	0.118	0.118	0.119	0.122	0.119	0.118	0.119	0.295	0.116	0.227	0.23	0.249	0.232	0.232	0.225	0.225	0.216	0.234	0.241	0.233	0.234	0.224	0.225	0.226	0.232	0.232	0.222	0.231	0.222	0.239	0.234	0.239
	04:59:10	37	0.234	0.224	0.23	0.22	0.223	0.218	0.221	0.208	0.237	0.249	0.227	0.246	0.12	0.118	0.118	0.118	0.118	0.119	0.12	0.118	0.12	0.117	0.128	0.116	0.229	0.234	0.252	0.236	0.235	0.228	0.228	0.219	0.237	0.244	0.235	0.236	0.227	0.227	0.229	0.234	0.235	0.225	0.234	0.225	0.242	0.237	0.242
	05:09:10	37	0.235	0.226	0.232	0.222	0.226	0.22	0.223	0.209	0.238	0.251	0.23	0.248	0.12	0.118	0.118	0.118	0.118	0.12	0.121	0.119	0.119	0.118	0.131	0.116	0.232	0.236	0.254	0.238	0.237	0.231	0.23	0.221	0.238	0.247	0.238	0.239	0.228	0.229	0.231	0.237	0.238	0.228	0.237	0.227	0.245	0.239	0.245
	05:19:10	37	0.238	0.228	0.233	0.224	0.228	0.222	0.225	0.212	0.24	0.254	0.232	0.25	0.12	0.118	0.118	0.118	0.118	0.12	0.12	0.118	0.118	0.119	0.128	0.116	0.234	0.239	0.257	0.241	0.24	0.234	0.233	0.224	0.242	0.25	0.241	0.242	0.231	0.232	0.234	0.24	0.241	0.23	0.239	0.229	0.247	0.243	0.247
	05:29:10	37	0.239	0.228	0.234	0.226	0.23	0.224	0.227	0.213	0.241	0.256	0.233	0.253	0.12	0.118	0.118	0.118	0.118	0.119	0.121	0.118	0.118	0.116	0.32	0.116	0.236	0.241	0.259	0.243	0.242	0.236	0.235	0.225	0.244	0.253	0.243	0.245	0.234	0.235	0.236	0.242	0.243	0.232	0.243	0.231	0.25	0.246	0.251
	05:39:10	37.1	0.24	0.23	0.237	0.228	0.232	0.226	0.229	0.215	0.244	0.257	0.234	0.253	0.12	0.118	0.118	0.118	0.118	0.119	0.118	0.118	0.118	0.116	0.127	0.116	0.239	0.243	0.26	0.244	0.244	0.237	0.237	0.226	0.245	0.254	0.245	0.246	0.236	0.237	0.238	0.244	0.245	0.234	0.245	0.232	0.252	0.247	0.252
	05:49:10	37	0.245	0.234	0.241	0.231	0.234	0.228	0.231	0.217	0.245	0.259	0.238	0.256	0.12	0.118	0.117	0.118	0.118	0.121	0.12	0.144	0.119	0.119	0.417	0.116	0.241	0.246	0.264	0.248	0.248	0.241	0.24	0.229	0.248	0.257	0.248	0.249	0.238	0.239	0.24	0.247	0.249	0.238	0.247	0.234	0.255	0.25	0.255
	05:59:10	37	0.245	0.234	0.241	0.232	0.236	0.23	0.233	0.217	0.247	0.261	0.239	0.258	0.121	0.118	0.117	0.118	0.118	0.12	0.12	0.119	0.12	0.117	0.13	0.116	0.244	0.248	0.266	0.251	0.25	0.243	0.242	0.23	0.25	0.26	0.25	0.252	0.24	0.242	0.243	0.249	0.251	0.24	0.25	0.235	0.257	0.253	0.257
	06:09:10	37	0.248	0.237	0.242	0.234	0.237	0.231	0.234	0.219	0.248	0.262	0.24	0.261	0.121	0.118	0.118	0.118	0.118	0.12	0.12	0.119	0.117	0.118	0.132	0.116	0.246	0.251	0.268	0.253	0.252	0.245	0.244	0.232	0.252	0.262	0.252	0.254	0.243	0.244	0.245	0.252	0.253	0.242	0.252	0.236	0.259	0.255	0.259
	06:19:10	37	0.251	0.238	0.244	0.236	0.24	0.234	0.237	0.219	0.25	0.264	0.242	0.263	0.121	0.118	0.117	0.118	0.118	0.119	0.118	0.119	0.12	0.118	0.296	0.116	0.247	0.252	0.269	0.255	0.254	0.247	0.246	0.232	0.254	0.264	0.255	0.256	0.244	0.246	0.247	0.254	0.255	0.243	0.255	0.237	0.261	0.257	0.261
	06:29:10	37	0.252	0.239	0.247	0.239	0.242	0.236	0.238	0.221	0.252	0.267	0.244	0.265	0.121	0.118	0.118	0.118	0.118	0.12	0.12	0.118	0.117	0.118	0.394	0.116	0.25	0.254	0.271	0.256	0.256	0.249	0.249	0.233	0.256	0.267	0.257	0.259	0.248	0.248	0.249	0.256	0.258	0.246	0.257	0.238	0.264	0.259	0.263
	06:39:10	37	0.254	0.24	0.245	0.239	0.244	0.238	0.241	0.222	0.253	0.267	0.246	0.267	0.121	0.118	0.118	0.118	0.118	0.12	0.118	0.118	0.119	0.118	0.128	0.116	0.251	0.255	0.273	0.258	0.259	0.251	0.251	0.234	0.257	0.269	0.259	0.26	0.25	0.25	0.251	0.258	0.26	0.248	0.26	0.239	0.265	0.261	0.265
	06:49:10	37	0.256	0.241	0.25	0.242	0.246	0.24	0.242	0.222	0.255	0.27	0.249	0.27	0.121	0.118	0.118	0.118	0.118	0.119	0.118	0.119	0.118	0.118	0.13	0.116	0.254	0.258	0.275	0.261	0.261	0.254	0.253	0.235	0.26	0.271	0.262	0.262	0.252	0.252	0.253	0.26	0.262	0.25	0.261	0.241	0.268	0.262	0.266
	06:59:10	36.9	0.259	0.244	0.251	0.245	0.249	0.243	0.244	0.223	0.256	0.273	0.25	0.273	0.121	0.118	0.118	0.118	0.118	0.119	0.118	0.122	0.118	0.118	0.13	0.116	0.256	0.26	0.277	0.263	0.264	0.256	0.256	0.235	0.261	0.275	0.264	0.265	0.254	0.254	0.255	0.263	0.265	0.252	0.264	0.241	0.269	0.265	0.269
	07:09:10	37.1	0.259	0.245	0.252	0.247	0.252	0.246	0.248	0.225	0.259	0.276	0.253	0.276	0.121	0.118	0.118	0.118	0.118	0.119	0.118	0.119	0.118	0.116	0.129	0.116	0.258	0.262	0.28	0.266	0.268	0.26	0.259	0.236	0.263	0.278	0.265	0.268	0.256	0.257	0.257	0.266	0.268	0.256	0.266	0.243	0.272	0.268	0.272
	07:19:10	37	0.265	0.248	0.256	0.252	0.255	0.248	0.249	0.225	0.262	0.279	0.256	0.279	0.121	0.118	0.118	0.118	0.118	0.12	0.12	0.119	0.117	0.117	0.488	0.116	0.262	0.265	0.282	0.269	0.27	0.263	0.262	0.239	0.267	0.281	0.27	0.273	0.26	0.259	0.26	0.268	0.271	0.258	0.269	0.245	0.275	0.271	0.276
	07:29:10	37	0.268	0.249	0.258	0.254	0.258	0.251	0.252	0.227	0.264	0.281	0.258	0.282	0.121	0.118	0.118	0.118	0.118	0.119	0.12	0.117	0.117	0.118	0.13	0.116	0.263	0.266	0.284	0.271	0.274	0.266	0.265	0.24	0.27	0.284	0.274	0.275	0.261	0.26	0.262	0.271	0.274	0.261	0.272	0.246	0.277	0.275	0.278
	07:39:10	37	0.27	0.249	0.259	0.255	0.26	0.253	0.255	0.227	0.265	0.284	0.261	0.286	0.12	0.118	0.118	0.118	0.118	0.119	0.118	0.117	0.12	0.119	0.13	0.116	0.266	0.269	0.286	0.274	0.277	0.27	0.27	0.241	0.272	0.288	0.276	0.278	0.265	0.263	0.265	0.274	0.277	0.264	0.275	0.246	0.28	0.277	0.281
	07:49:10	37	0.272	0.252	0.261	0.257	0.264	0.256	0.258	0.229	0.268	0.287	0.263	0.288	0.12	0.118	0.118	0.118	0.118	0.119	0.118	0.117	0.118	0.121	0.384	0.117	0.27	0.27	0.288	0.278	0.279	0.274	0.271	0.242	0.274	0.29	0.279	0.281	0.268	0.265	0.267	0.276	0.28	0.266	0.278	0.247	0.282	0.281	0.286
	07:59:10	37	0.276	0.253	0.265	0.262	0.267	0.259	0.262	0.23	0.271	0.29	0.265	0.291	0.12	0.118	0.118	0.118	0.118	0.119	0.118	0.119	0.117	0.119	0.333	0.116	0.274	0.272	0.29	0.282	0.282	0.276	0.275	0.244	0.278	0.294	0.284	0.284	0.269	0.267	0.268	0.278	0.282	0.269	0.281	0.249	0.285	0.283	0.289
	08:09:10	37	0.279	0.257	0.267	0.264	0.27	0.261	0.263	0.232	0.273	0.294	0.269	0.294	0.12	0.118	0.118	0.118	0.118	0.121	0.118	0.117	0.119	0.119	0.128	0.116	0.277	0.275	0.294	0.285	0.285	0.279	0.278	0.245	0.281	0.297	0.287	0.287	0.272	0.269	0.271	0.281	0.286	0.272	0.285	0.251	0.288	0.287	0.294
	08:19:10	36.9	0.28	0.256	0.268	0.266	0.272	0.264	0.267	0.234	0.274	0.295	0.27	0.296	0.121	0.118	0.118	0.118	0.118	0.119	0.118	0.117	0.117	0.118	0.34	0.116	0.28	0.277	0.297	0.287	0.289	0.282	0.281	0.246	0.283	0.301	0.289	0.291	0.275	0.271	0.274	0.284	0.289	0.276	0.288	0.252	0.291	0.29	0.297
	08:29:10	37	0.283	0.257	0.271	0.268	0.275	0.267	0.268	0.235	0.277	0.297	0.273	0.299	0.121	0.118	0.118	0.118	0.118	0.119	0.118	0.117	0.117	0.118	0.312	0.116	0.283	0.28	0.299	0.291	0.293	0.285	0.284	0.248	0.286	0.303	0.293	0.293	0.279	0.273	0.277	0.287	0.293	0.278	0.291	0.254	0.294	0.292	0.3
	08:39:10	37	0.287	0.261	0.275	0.272	0.277	0.269	0.271	0.236	0.279	0.301	0.276	0.302	0.121	0.118	0.118	0.118	0.118	0.119	0.122	0.119	0.119	0.118	0.164	0.116	0.285	0.282	0.302	0.295	0.295	0.288	0.288	0.251	0.29	0.307	0.296	0.297	0.281	0.275	0.279	0.29	0.295	0.282	0.294	0.256	0.297	0.296	0.303
	08:49:10	37	0.287	0.261	0.276	0.274	0.281	0.271	0.274	0.238	0.281	0.301	0.276	0.303	0.121	0.118	0.118	0.118	0.118	0.12	0.12	0.117	0.119	0.118	0.4	0.116	0.288	0.283	0.304	0.298	0.298	0.291	0.289	0.252	0.291	0.308	0.297	0.297	0.284	0.277	0.281	0.293	0.298	0.285	0.297	0.257	0.3	0.299	0.303
	08:59:10	37	0.291	0.263	0.278	0.276	0.284	0.274	0.275	0.239	0.284	0.305	0.279	0.306	0.121	0.118	0.118	0.118	0.118	0.12	0.118	0.117	0.119	0.118	0.13	0.116	0.292	0.285	0.307	0.3	0.302	0.293	0.294	0.254	0.294	0.312	0.301	0.301	0.287	0.279	0.283	0.297	0.303	0.287	0.301	0.259	0.303	0.304	0.309
	09:09:10	37	0.294	0.265	0.283	0.279	0.286	0.277	0.277	0.241	0.287	0.309	0.283	0.31	0.121	0.118	0.118	0.118	0.118	0.121	0.118	0.128	0.12	0.117	0.129	0.116	0.293	0.29	0.31	0.305	0.305	0.296	0.296	0.257	0.297	0.317	0.305	0.306	0.289	0.281	0.286	0.299	0.305	0.29	0.303	0.261	0.306	0.308	0.314
	09:19:10	37	0.298	0.264	0.282	0.282	0.289	0.279	0.281	0.242	0.288	0.31	0.285	0.312	0.12	0.118	0.118	0.118	0.118	0.119	0.118	0.12	0.118	0.118	0.292	0.116	0.296	0.291	0.312	0.306	0.308	0.298	0.299	0.258	0.3	0.318	0.307	0.308	0.293	0.283	0.288	0.301	0.308	0.293	0.305	0.262	0.308	0.309	0.315
	09:29:10	37	0.298	0.266	0.283	0.285	0.293	0.282	0.284	0.244	0.29	0.313	0.287	0.314	0.121	0.118	0.118	0.118	0.118	0.119	0.118	0.118	0.119	0.117	0.284	0.116	0.298	0.294	0.316	0.31	0.312	0.302	0.302	0.26	0.301	0.321	0.31	0.31	0.296	0.285	0.291	0.304	0.311	0.296	0.309	0.264	0.311	0.312	0.317
	09:39:10	37	0.304	0.269	0.288	0.287	0.296	0.284	0.286	0.245	0.293	0.317	0.29	0.317	0.12	0.118	0.118	0.118	0.118	0.12	0.118	0.117	0.12	0.118	0.314	0.116	0.301	0.297	0.318	0.313	0.314	0.305	0.306	0.262	0.305	0.326	0.313	0.313	0.299	0.287	0.294	0.307	0.314	0.299	0.313	0.266	0.314	0.315	0.322
	09:49:10	37	0.305	0.268	0.288	0.29	0.298	0.286	0.287	0.245	0.294	0.319	0.291	0.32	0.12	0.118	0.118	0.118	0.118	0.119	0.118	0.117	0.117	0.117	0.291	0.116	0.303	0.298	0.322	0.315	0.317	0.309	0.307	0.263	0.308	0.329	0.317	0.318	0.301	0.289	0.296	0.309	0.316	0.3	0.315	0.267	0.316	0.319	0.324
	09:59:10	37	0.308	0.272	0.293	0.293	0.301	0.289	0.291	0.247	0.298	0.323	0.295	0.323	0.12	0.118	0.118	0.118	0.118	0.12	0.12	0.117	0.117	0.119	0.313	0.116	0.306	0.301	0.324	0.32	0.321	0.312	0.311	0.267	0.31	0.333	0.321	0.32	0.304	0.292	0.3	0.312	0.32	0.304	0.319	0.27	0.32	0.322	0.327
	10:09:10	37	0.309	0.27	0.292	0.294	0.305	0.292	0.293	0.249	0.3	0.325	0.297	0.326	0.12	0.118	0.118	0.118	0.118	0.12	0.118	0.117	0.119	0.118	0.132	0.116	0.309	0.305	0.327	0.323	0.325	0.316	0.315	0.267	0.313	0.335	0.324	0.322	0.307	0.294	0.302	0.315	0.323	0.306	0.322	0.271	0.322	0.324	0.33
	10:19:10	37	0.313	0.273	0.298	0.299	0.308	0.295	0.297	0.25	0.301	0.328	0.3	0.328	0.121	0.118	0.118	0.118	0.118	0.121	0.12	0.118	0.118	0.118	0.133	0.116	0.311	0.308	0.329	0.326	0.327	0.319	0.318	0.27	0.317	0.338	0.327	0.326	0.31	0.296	0.304	0.317	0.324	0.31	0.324	0.273	0.325	0.327	0.333
	10:29:10	37	0.316	0.273	0.298	0.299	0.309	0.297	0.298	0.251	0.303	0.33	0.301	0.331	0.121	0.118	0.118	0.118	0.118	0.12	0.118	0.117	0.117	0.117	0.138	0.116	0.312	0.309	0.332	0.329	0.331	0.321	0.32	0.27	0.318	0.34	0.328	0.328	0.311	0.297	0.306	0.318	0.327	0.312	0.327	0.274	0.327	0.329	0.334
	10:39:10	37	0.317	0.273	0.298	0.302	0.313	0.3	0.3	0.252	0.305	0.333	0.303	0.331	0.121	0.118	0.118	0.118	0.118	0.12	0.118	0.117	0.118	0.117	0.299	0.116	0.314	0.309	0.332	0.332	0.334	0.325	0.323	0.271	0.32	0.343	0.333	0.33	0.314	0.299	0.31	0.321	0.33	0.314	0.329	0.275	0.327	0.332	0.337
	10:49:10	37	0.321	0.273	0.299	0.304	0.315	0.302	0.304	0.253	0.307	0.334	0.306	0.333	0.121	0.118	0.118	0.118	0.118	0.12	0.118	0.119	0.12	0.119	0.322	0.116	0.316	0.312	0.335	0.335	0.338	0.327	0.326	0.271	0.322	0.346	0.335	0.333	0.317	0.3	0.312	0.323	0.333	0.317	0.332	0.276	0.331	0.334	0.34
	10:59:10	37	0.321	0.272	0.303	0.307	0.317	0.305	0.304	0.253	0.308	0.336	0.307	0.336	0.12	0.118	0.118	0.118	0.118	0.121	0.118	0.119	0.117	0.117	0.132	0.116	0.317	0.315	0.337	0.338	0.34	0.33	0.329	0.272	0.324	0.349	0.338	0.336	0.32	0.302	0.314	0.324	0.335	0.319	0.336	0.277	0.332	0.337	0.343
	11:09:10	37.1	0.327	0.276	0.305	0.31	0.319	0.306	0.306	0.253	0.31	0.339	0.31	0.337	0.121	0.118	0.118	0.118	0.118	0.121	0.118	0.119	0.117	0.118	0.292	0.116	0.319	0.316	0.339	0.34	0.342	0.333	0.332	0.274	0.327	0.351	0.341	0.34	0.321	0.304	0.316	0.326	0.337	0.32	0.338	0.279	0.334	0.339	0.346
	11:19:10	37	0.327	0.277	0.307	0.312	0.322	0.308	0.308	0.254	0.311	0.341	0.31	0.337	0.121	0.118	0.118	0.118	0.118	0.119	0.118	0.117	0.117	0.117	0.129	0.116	0.32	0.317	0.339	0.342	0.344	0.336	0.333	0.273	0.33	0.353	0.343	0.339	0.324	0.304	0.317	0.326	0.339	0.323	0.338	0.278	0.334	0.34	0.346
	11:29:10	37	0.33	0.279	0.307	0.313	0.325	0.311	0.309	0.254	0.313	0.343	0.312	0.339	0.121	0.118	0.118	0.118	0.118	0.119	0.118	0.117	0.117	0.118	0.393	0.116	0.321	0.319	0.342	0.344	0.348	0.339	0.335	0.277	0.332	0.356	0.345	0.342	0.326	0.306	0.319	0.328	0.341	0.325	0.339	0.28	0.337	0.343	0.349
	11:39:10	37.1	0.331	0.278	0.309	0.317	0.328	0.313	0.312	0.255	0.314	0.345	0.316	0.342	0.12	0.118	0.118	0.118	0.118	0.12	0.118	0.117	0.117	0.119	0.131	0.116	0.323	0.321	0.345	0.348	0.351	0.341	0.339	0.277	0.335	0.36	0.348	0.346	0.328	0.308	0.323	0.331	0.343	0.328	0.345	0.28	0.339	0.346	0.353
	11:49:10	37	0.334	0.278	0.312	0.318	0.33	0.315	0.315	0.255	0.315	0.347	0.317	0.344	0.121	0.118	0.118	0.118	0.118	0.121	0.119	0.119	0.12	0.118	0.132	0.116	0.325	0.323	0.346	0.351	0.354	0.344	0.342	0.278	0.336	0.362	0.351	0.347	0.331	0.309	0.324	0.332	0.345	0.329	0.346	0.281	0.341	0.348	0.355
	11:59:10	37	0.336	0.281	0.314	0.321	0.333	0.318	0.316	0.255	0.316	0.35	0.319	0.346	0.121	0.118	0.118	0.118	0.118	0.12	0.119	0.138	0.12	0.117	0.327	0.116	0.326	0.326	0.349	0.354	0.357	0.346	0.344	0.28	0.338	0.364	0.354	0.35	0.331	0.31	0.326	0.334	0.347	0.331	0.35	0.282	0.343	0.35	0.357
	12:09:10	37	0.336	0.279	0.313	0.324	0.335	0.319	0.318	0.256	0.317	0.351	0.32	0.345	0.121	0.118	0.118	0.118	0.118	0.119	0.119	0.136	0.12	0.118	0.366	0.116	0.327	0.327	0.351	0.357	0.36	0.348	0.346	0.28	0.34	0.366	0.355	0.35	0.334	0.311	0.328	0.335	0.349	0.333	0.351	0.282	0.343	0.353	0.359
	12:19:10	37	0.337	0.279	0.315	0.325	0.338	0.321	0.32	0.257	0.32	0.353	0.323	0.349	0.121	0.118	0.118	0.118	0.118	0.12	0.118	0.119	0.119	0.117	0.482	0.116	0.328	0.329	0.352	0.36	0.363	0.351	0.348	0.28	0.342	0.369	0.358	0.352	0.337	0.313	0.33	0.337	0.351	0.336	0.353	0.283	0.344	0.355	0.361
	12:29:10	37	0.341	0.282	0.321	0.328	0.34	0.323	0.321	0.257	0.32	0.355	0.323	0.351	0.121	0.118	0.118	0.118	0.118	0.119	0.119	0.117	0.118	0.119	0.128	0.116	0.329	0.331	0.354	0.363	0.365	0.353	0.349	0.282	0.343	0.37	0.361	0.354	0.339	0.313	0.332	0.338	0.352	0.336	0.355	0.284	0.346	0.357	0.363
	12:39:10	37	0.343	0.28	0.32	0.328	0.342	0.325	0.324	0.258	0.322	0.357	0.326	0.352	0.121	0.118	0.118	0.118	0.118	0.12	0.119	0.119	0.118	0.119	0.131	0.116	0.33	0.334	0.357	0.366	0.367	0.355	0.352	0.283	0.347	0.373	0.363	0.356	0.34	0.314	0.333	0.339	0.354	0.338	0.358	0.286	0.349	0.358	0.363
	12:49:10	37	0.344	0.28	0.321	0.331	0.345	0.327	0.325	0.258	0.322	0.358	0.327	0.354	0.12	0.118	0.118	0.118	0.118	0.12	0.118	0.117	0.117	0.117	0.131	0.116	0.33	0.333	0.357	0.368	0.369	0.358	0.353	0.282	0.348	0.373	0.363	0.357	0.342	0.315	0.335	0.34	0.355	0.339	0.358	0.284	0.348	0.358	0.365
	12:59:10	37.1	0.345	0.281	0.322	0.331	0.346	0.329	0.327	0.258	0.323	0.36	0.329	0.356	0.121	0.118	0.118	0.118	0.118	0.119	0.119	0.119	0.118	0.117	0.131	0.116	0.331	0.336	0.359	0.371	0.371	0.359	0.354	0.283	0.348	0.376	0.365	0.36	0.343	0.316	0.337	0.341	0.357	0.34	0.36	0.286	0.35	0.361	0.365
	13:09:10	37	0.348	0.284	0.325	0.337	0.35	0.331	0.329	0.258	0.324	0.363	0.332	0.357	0.12	0.118	0.118	0.118	0.118	0.118	0.121	0.119	0.12	0.117	0.402	0.116	0.332	0.338	0.361	0.373	0.373	0.361	0.356	0.284	0.351	0.377	0.368	0.361	0.346	0.317	0.338	0.343	0.358	0.342	0.364	0.288	0.352	0.362	0.367
	13:19:10	37	0.348	0.282	0.325	0.336	0.351	0.331	0.329	0.257	0.324	0.364	0.331	0.358	0.12	0.118	0.118	0.118	0.118	0.118	0.121	0.117	0.118	0.118	0.15	0.116	0.332	0.339	0.362	0.374	0.375	0.362	0.355	0.283	0.35	0.377	0.368	0.36	0.347	0.317	0.339	0.342	0.359	0.341	0.363	0.286	0.352	0.362	0.367
	13:29:10	36.9	0.351	0.283	0.326	0.339	0.354	0.335	0.331	0.258	0.326	0.366	0.336	0.36	0.12	0.118	0.118	0.118	0.118	0.12	0.118	0.117	0.118	0.118	0.334	0.116	0.334	0.341	0.364	0.377	0.377	0.365	0.358	0.286	0.353	0.38	0.37	0.364	0.348	0.318	0.342	0.344	0.362	0.343	0.366	0.288	0.354	0.366	0.371
	13:39:10	37	0.354	0.285	0.33	0.344	0.357	0.337	0.335	0.259	0.327	0.37	0.339	0.363	0.12	0.118	0.118	0.118	0.118	0.12	0.12	0.118	0.121	0.117	0.13	0.116	0.335	0.344	0.367	0.38	0.38	0.366	0.361	0.287	0.355	0.382	0.371	0.366	0.351	0.32	0.344	0.346	0.364	0.344	0.367	0.288	0.355	0.367	0.373
	13:49:10	37	0.355	0.284	0.328	0.343	0.359	0.339	0.336	0.259	0.33	0.372	0.34	0.363	0.12	0.118	0.118	0.118	0.118	0.118	0.121	0.117	0.117	0.118	0.13	0.116	0.335	0.344	0.368	0.382	0.381	0.368	0.362	0.286	0.357	0.384	0.372	0.366	0.351	0.32	0.345	0.347	0.364	0.345	0.369	0.288	0.357	0.368	0.374
	13:59:10	37	0.357	0.284	0.33	0.345	0.361	0.341	0.338	0.26	0.331	0.375	0.343	0.365	0.12	0.118	0.118	0.118	0.118	0.119	0.119	0.119	0.117	0.119	0.14	0.116	0.337	0.344	0.368	0.383	0.384	0.369	0.363	0.286	0.358	0.385	0.374	0.367	0.353	0.32	0.346	0.347	0.366	0.347	0.37	0.288	0.358	0.369	0.376
	14:09:10	37.1	0.359	0.283	0.332	0.345	0.363	0.343	0.339	0.26	0.333	0.378	0.345	0.365	0.12	0.118	0.118	0.118	0.118	0.119	0.119	0.117	0.117	0.119	0.131	0.116	0.337	0.344	0.369	0.386	0.384	0.372	0.365	0.287	0.36	0.386	0.376	0.368	0.355	0.321	0.347	0.347	0.366	0.347	0.371	0.288	0.359	0.37	0.376
	14:19:10	37	0.363	0.285	0.331	0.349	0.366	0.346	0.341	0.261	0.335	0.381	0.348	0.367	0.12	0.118	0.118	0.118	0.118	0.119	0.119	0.132	0.119	0.117	0.322	0.116	0.337	0.347	0.372	0.388	0.386	0.373	0.366	0.288	0.36	0.389	0.379	0.372	0.357	0.322	0.348	0.349	0.368	0.348	0.372	0.29	0.361	0.372	0.378
	14:29:10	37	0.366	0.286	0.335	0.352	0.369	0.349	0.344	0.262	0.337	0.384	0.351	0.369	0.121	0.118	0.118	0.118	0.118	0.119	0.119	0.12	0.121	0.117	0.134	0.116	0.338	0.348	0.374	0.39	0.389	0.374	0.369	0.291	0.363	0.39	0.38	0.373	0.359	0.323	0.35	0.349	0.368	0.349	0.374	0.291	0.362	0.373	0.38
	14:39:10	37	0.368	0.285	0.334	0.352	0.37	0.35	0.346	0.262	0.338	0.386	0.353	0.371	0.121	0.118	0.118	0.118	0.118	0.119	0.12	0.119	0.119	0.117	0.33	0.116	0.338	0.348	0.375	0.392	0.389	0.375	0.369	0.291	0.365	0.39	0.381	0.374	0.36	0.323	0.35	0.35	0.369	0.35	0.376	0.291	0.364	0.374	0.38
	14:49:10	37	0.37	0.284	0.334	0.354	0.372	0.353	0.349	0.264	0.342	0.39	0.356	0.372	0.12	0.118	0.118	0.118	0.118	0.119	0.119	0.117	0.121	0.117	0.338	0.116	0.339	0.348	0.377	0.395	0.391	0.377	0.371	0.293	0.368	0.392	0.383	0.375	0.362	0.323	0.351	0.35	0.37	0.351	0.377	0.29	0.364	0.375	0.38
	14:59:10	37	0.371	0.283	0.335	0.354	0.374	0.352	0.349	0.263	0.343	0.392	0.359	0.375	0.121	0.118	0.118	0.118	0.118	0.119	0.12	0.119	0.117	0.119	0.13	0.116	0.34	0.348	0.374	0.394	0.392	0.378	0.372	0.291	0.367	0.393	0.383	0.375	0.364	0.323	0.35	0.35	0.37	0.352	0.379	0.291	0.366	0.375	0.38
	15:09:10	37	0.373	0.281	0.335	0.357	0.375	0.355	0.351	0.264	0.344	0.395	0.361	0.377	0.121	0.118	0.118	0.118	0.118	0.12	0.121	0.117	0.117	0.118	0.129	0.116	0.341	0.35	0.378	0.397	0.394	0.38	0.373	0.292	0.37	0.394	0.385	0.377	0.366	0.324	0.352	0.352	0.372	0.354	0.38	0.293	0.367	0.378	0.384
	15:19:10	37	0.377	0.282	0.336	0.358	0.379	0.359	0.354	0.264	0.347	0.399	0.364	0.381	0.121	0.118	0.118	0.118	0.118	0.12	0.121	0.117	0.12	0.118	0.129	0.116	0.342	0.35	0.379	0.399	0.395	0.382	0.375	0.294	0.371	0.396	0.386	0.379	0.366	0.323	0.352	0.352	0.373	0.356	0.381	0.293	0.368	0.379	0.384
	15:29:10	37.1	0.378	0.281	0.335	0.36	0.379	0.358	0.354	0.265	0.35	0.401	0.365	0.384	0.121	0.118	0.118	0.118	0.118	0.119	0.121	0.117	0.118	0.117	0.126	0.116	0.342	0.349	0.379	0.401	0.396	0.381	0.377	0.295	0.373	0.396	0.389	0.38	0.367	0.324	0.352	0.351	0.372	0.356	0.382	0.294	0.368	0.379	0.384
	15:39:10	37	0.382	0.286	0.341	0.366	0.384	0.362	0.357	0.266	0.351	0.404	0.37	0.39	0.121	0.118	0.118	0.118	0.118	0.12	0.121	0.117	0.12	0.118	0.126	0.116	0.343	0.353	0.382	0.402	0.397	0.382	0.378	0.299	0.377	0.399	0.391	0.381	0.37	0.325	0.354	0.353	0.373	0.357	0.383	0.293	0.373	0.38	0.385
	15:49:10	37	0.383	0.284	0.339	0.366	0.384	0.362	0.356	0.267	0.353	0.407	0.372	0.393	0.121	0.118	0.118	0.118	0.118	0.119	0.119	0.118	0.117	0.118	0.129	0.116	0.343	0.351	0.381	0.404	0.398	0.383	0.38	0.297	0.379	0.4	0.393	0.383	0.371	0.323	0.353	0.353	0.374	0.357	0.386	0.293	0.373	0.382	0.386
	15:59:10	37.1	0.384	0.281	0.339	0.367	0.385	0.364	0.359	0.267	0.355	0.41	0.375	0.396	0.12	0.118	0.118	0.118	0.118	0.119	0.121	0.118	0.117	0.117	0.13	0.116	0.343	0.349	0.38	0.405	0.399	0.384	0.382	0.3	0.378	0.401	0.394	0.383	0.372	0.323	0.353	0.353	0.373	0.358	0.388	0.293	0.374	0.382	0.386
	16:09:10	37	0.387	0.284	0.34	0.369	0.387	0.364	0.36	0.268	0.356	0.413	0.377	0.4	0.121	0.118	0.118	0.118	0.118	0.12	0.119	0.117	0.12	0.118	0.129	0.116	0.344	0.35	0.382	0.406	0.4	0.385	0.383	0.299	0.381	0.402	0.396	0.385	0.373	0.323	0.353	0.354	0.375	0.359	0.39	0.293	0.376	0.383	0.387
	16:19:10	37	0.387	0.281	0.34	0.371	0.39	0.368	0.361	0.269	0.359	0.416	0.379	0.403	0.121	0.118	0.118	0.118	0.118	0.119	0.119	0.118	0.12	0.118	0.126	0.116	0.346	0.349	0.382	0.408	0.402	0.387	0.385	0.299	0.384	0.404	0.397	0.386	0.375	0.323	0.353	0.355	0.377	0.361	0.393	0.293	0.376	0.384	0.388
	16:29:10	37	0.391	0.284	0.342	0.374	0.39	0.368	0.363	0.27	0.363	0.419	0.382	0.408	0.121	0.118	0.118	0.118	0.118	0.119	0.119	0.117	0.118	0.117	0.129	0.116	0.346	0.351	0.383	0.41	0.403	0.388	0.386	0.303	0.389	0.405	0.4	0.388	0.377	0.323	0.354	0.356	0.378	0.362	0.396	0.294	0.38	0.386	0.391
	16:39:10	37	0.392	0.284	0.343	0.375	0.391	0.369	0.363	0.272	0.363	0.421	0.384	0.412	0.121	0.118	0.118	0.118	0.118	0.119	0.119	0.119	0.119	0.118	0.13	0.116	0.346	0.349	0.383	0.41	0.402	0.387	0.388	0.301	0.388	0.406	0.402	0.388	0.378	0.322	0.352	0.356	0.378	0.362	0.4	0.293	0.38	0.386	0.391
	16:49:10	37	0.394	0.28	0.343	0.377	0.393	0.371	0.364	0.272	0.364	0.425	0.387	0.417	0.12	0.118	0.118	0.118	0.118	0.12	0.119	0.117	0.118	0.117	0.126	0.116	0.347	0.348	0.383	0.411	0.404	0.39	0.39	0.302	0.391	0.408	0.405	0.39	0.379	0.321	0.353	0.356	0.379	0.364	0.403	0.293	0.381	0.387	0.391
	16:59:10	37	0.396	0.282	0.343	0.378	0.393	0.374	0.365	0.273	0.367	0.425	0.388	0.42	0.12	0.118	0.118	0.118	0.118	0.12	0.119	0.117	0.118	0.117	0.31	0.116	0.348	0.347	0.383	0.412	0.405	0.391	0.391	0.302	0.392	0.408	0.406	0.391	0.381	0.321	0.353	0.356	0.379	0.364	0.407	0.294	0.382	0.388	0.392
	17:09:10	37	0.398	0.281	0.344	0.38	0.394	0.376	0.369	0.274	0.368	0.431	0.392	0.425	0.12	0.119	0.118	0.118	0.118	0.12	0.119	0.116	0.12	0.118	0.287	0.116	0.349	0.347	0.384	0.415	0.406	0.392	0.393	0.304	0.394	0.411	0.409	0.393	0.383	0.32	0.352	0.357	0.38	0.366	0.41	0.294	0.385	0.389	0.394
	17:19:10	37	0.401	0.281	0.343	0.382	0.397	0.378	0.37	0.275	0.371	0.432	0.394	0.429	0.12	0.118	0.118	0.118	0.118	0.119	0.119	0.116	0.12	0.118	0.274	0.116	0.349	0.346	0.384	0.415	0.407	0.392	0.394	0.304	0.396	0.411	0.411	0.395	0.383	0.32	0.352	0.358	0.38	0.366	0.414	0.294	0.386	0.39	0.394
	17:29:10	37	0.404	0.28	0.345	0.384	0.399	0.38	0.37	0.275	0.373	0.435	0.396	0.434	0.12	0.118	0.118	0.118	0.118	0.118	0.12	0.116	0.119	0.118	0.129	0.116	0.349	0.345	0.384	0.417	0.408	0.394	0.396	0.305	0.398	0.413	0.413	0.398	0.385	0.318	0.351	0.357	0.381	0.367	0.417	0.294	0.388	0.391	0.397
	17:39:10	37.1	0.406	0.284	0.349	0.388	0.4	0.381	0.373	0.277	0.377	0.438	0.399	0.436	0.12	0.118	0.118	0.118	0.118	0.119	0.119	0.116	0.118	0.117	0.129	0.116	0.35	0.347	0.385	0.419	0.408	0.394	0.397	0.308	0.405	0.415	0.416	0.399	0.386	0.32	0.352	0.358	0.381	0.368	0.42	0.294	0.391	0.393	0.398
	17:49:10	37	0.409	0.283	0.349	0.389	0.4	0.383	0.374	0.278	0.378	0.44	0.401	0.438	0.12	0.118	0.118	0.118	0.118	0.119	0.119	0.116	0.12	0.117	0.312	0.116	0.35	0.344	0.384	0.42	0.409	0.395	0.399	0.307	0.405	0.415	0.418	0.401	0.387	0.318	0.351	0.358	0.382	0.368	0.423	0.294	0.392	0.393	0.398
	17:59:10	37	0.411	0.287	0.354	0.394	0.404	0.387	0.377	0.279	0.381	0.444	0.404	0.442	0.12	0.118	0.118	0.118	0.118	0.119	0.121	0.116	0.118	0.118	0.124	0.116	0.351	0.346	0.386	0.422	0.41	0.395	0.401	0.309	0.409	0.418	0.42	0.403	0.388	0.319	0.352	0.36	0.382	0.37	0.426	0.295	0.395	0.395	0.4
	18:09:10	37.1	0.413	0.282	0.351	0.394	0.402	0.387	0.377	0.279	0.382	0.446	0.407	0.444	0.12	0.118	0.118	0.118	0.118	0.12	0.121	0.116	0.119	0.118	0.283	0.116	0.351	0.344	0.384	0.422	0.411	0.395	0.403	0.31	0.409	0.418	0.423	0.404	0.39	0.317	0.351	0.359	0.382	0.37	0.429	0.295	0.395	0.396	0.4
	18:19:10	37	0.413	0.281	0.351	0.395	0.404	0.389	0.38	0.28	0.384	0.45	0.411	0.447	0.12	0.118	0.118	0.118	0.118	0.119	0.121	0.116	0.119	0.117	0.157	0.116	0.352	0.343	0.383	0.424	0.411	0.397	0.405	0.311	0.411	0.419	0.424	0.406	0.391	0.315	0.351	0.36	0.383	0.371	0.432	0.296	0.396	0.397	0.4
	18:29:10	37	0.417	0.281	0.354	0.397	0.406	0.391	0.381	0.281	0.385	0.452	0.413	0.447	0.121	0.118	0.118	0.118	0.118	0.119	0.119	0.116	0.118	0.117	0.29	0.116	0.354	0.343	0.384	0.424	0.412	0.397	0.407	0.311	0.412	0.421	0.427	0.407	0.392	0.315	0.35	0.36	0.384	0.372	0.436	0.297	0.398	0.398	0.402
	18:39:10	37.1	0.419	0.281	0.354	0.4	0.407	0.392	0.383	0.282	0.389	0.454	0.416	0.45	0.12	0.118	0.118	0.118	0.118	0.119	0.122	0.116	0.117	0.121	0.308	0.116	0.354	0.34	0.385	0.426	0.413	0.399	0.408	0.31	0.414	0.422	0.428	0.41	0.394	0.314	0.351	0.36	0.384	0.374	0.438	0.297	0.398	0.399	0.402
	18:49:10	37	0.42	0.285	0.36	0.403	0.41	0.393	0.384	0.283	0.389	0.456	0.418	0.45	0.12	0.118	0.118	0.118	0.118	0.12	0.119	0.116	0.117	0.117	0.385	0.116	0.355	0.341	0.386	0.426	0.414	0.399	0.409	0.313	0.42	0.424	0.43	0.41	0.395	0.314	0.35	0.361	0.385	0.374	0.44	0.299	0.401	0.401	0.403
	18:59:10	37	0.42	0.283	0.358	0.404	0.411	0.396	0.386	0.284	0.392	0.459	0.423	0.453	0.121	0.118	0.118	0.118	0.118	0.119	0.119	0.116	0.117	0.118	0.126	0.116	0.357	0.338	0.385	0.427	0.415	0.4	0.411	0.312	0.42	0.424	0.431	0.413	0.396	0.313	0.349	0.361	0.386	0.375	0.442	0.299	0.402	0.401	0.403
	19:09:10	37	0.424	0.282	0.36	0.406	0.411	0.396	0.387	0.285	0.393	0.462	0.427	0.455	0.121	0.118	0.118	0.118	0.118	0.119	0.119	0.116	0.117	0.117	0.128	0.116	0.358	0.338	0.384	0.429	0.416	0.401	0.413	0.313	0.423	0.425	0.435	0.415	0.397	0.313	0.349	0.361	0.386	0.375	0.445	0.3	0.404	0.401	0.405
	19:19:10	37	0.425	0.282	0.36	0.408	0.414	0.398	0.387	0.285	0.396	0.464	0.429	0.457	0.121	0.118	0.118	0.118	0.118	0.119	0.119	0.116	0.118	0.121	0.129	0.116	0.359	0.338	0.386	0.43	0.416	0.401	0.415	0.315	0.424	0.426	0.436	0.418	0.398	0.312	0.349	0.362	0.387	0.376	0.447	0.301	0.405	0.403	0.405
	19:29:10	37	0.426	0.283	0.363	0.411	0.415	0.4	0.39	0.286	0.398	0.467	0.433	0.459	0.121	0.118	0.118	0.118	0.118	0.119	0.119	0.116	0.117	0.118	0.127	0.116	0.361	0.337	0.385	0.431	0.417	0.403	0.417	0.315	0.428	0.427	0.439	0.42	0.399	0.311	0.349	0.362	0.388	0.377	0.449	0.302	0.406	0.403	0.407
	19:39:10	37	0.427	0.282	0.362	0.412	0.417	0.402	0.392	0.287	0.402	0.47	0.436	0.461	0.121	0.118	0.118	0.118	0.118	0.119	0.119	0.116	0.117	0.117	0.129	0.116	0.363	0.336	0.385	0.431	0.419	0.403	0.419	0.316	0.429	0.429	0.44	0.421	0.4	0.311	0.349	0.361	0.388	0.379	0.452	0.302	0.407	0.404	0.406
	19:49:10	37	0.429	0.284	0.367	0.414	0.418	0.402	0.392	0.288	0.404	0.472	0.438	0.461	0.12	0.118	0.118	0.118	0.118	0.119	0.119	0.116	0.117	0.117	0.27	0.116	0.365	0.336	0.386	0.433	0.419	0.404	0.421	0.317	0.434	0.43	0.443	0.423	0.401	0.311	0.348	0.363	0.39	0.379	0.454	0.304	0.41	0.406	0.409
	19:59:10	37	0.43	0.283	0.365	0.415	0.419	0.405	0.394	0.29	0.406	0.474	0.442	0.462	0.12	0.118	0.118	0.118	0.118	0.119	0.119	0.116	0.117	0.117	0.128	0.116	0.366	0.334	0.385	0.434	0.419	0.406	0.423	0.318	0.435	0.431	0.444	0.425	0.402	0.31	0.349	0.362	0.39	0.38	0.457	0.304	0.411	0.406	0.408
	20:09:10	36.9	0.433	0.283	0.369	0.419	0.421	0.406	0.395	0.291	0.406	0.476	0.444	0.462	0.12	0.118	0.118	0.118	0.118	0.119	0.119	0.116	0.117	0.119	0.127	0.116	0.367	0.335	0.385	0.434	0.419	0.406	0.425	0.319	0.438	0.431	0.447	0.427	0.403	0.31	0.349	0.363	0.391	0.38	0.459	0.305	0.413	0.407	0.41
	20:19:10	37	0.434	0.285	0.369	0.422	0.422	0.408	0.395	0.292	0.41	0.478	0.447	0.464	0.12	0.118	0.118	0.118	0.118	0.12	0.121	0.116	0.117	0.117	0.128	0.116	0.368	0.334	0.386	0.436	0.42	0.407	0.426	0.321	0.441	0.433	0.45	0.429	0.404	0.31	0.349	0.363	0.392	0.381	0.461	0.306	0.414	0.408	0.41
	20:29:10	37	0.435	0.285	0.372	0.423	0.423	0.41	0.397	0.294	0.412	0.481	0.451	0.465	0.12	0.118	0.118	0.118	0.118	0.119	0.119	0.116	0.117	0.119	0.128	0.116	0.369	0.333	0.386	0.437	0.421	0.408	0.428	0.321	0.443	0.434	0.451	0.431	0.405	0.309	0.35	0.364	0.393	0.383	0.463	0.306	0.413	0.408	0.412
	20:39:10	37	0.438	0.285	0.371	0.425	0.424	0.41	0.399	0.295	0.415	0.482	0.453	0.465	0.12	0.118	0.118	0.118	0.118	0.12	0.121	0.116	0.117	0.118	0.127	0.117	0.37	0.332	0.385	0.437	0.422	0.409	0.43	0.322	0.446	0.435	0.454	0.433	0.406	0.309	0.35	0.363	0.394	0.384	0.463	0.307	0.414	0.409	0.411
	20:49:10	37	0.439	0.284	0.374	0.427	0.425	0.413	0.4	0.296	0.417	0.484	0.457	0.467	0.121	0.118	0.118	0.118	0.118	0.12	0.12	0.116	0.117	0.117	0.33	0.118	0.372	0.332	0.385	0.439	0.422	0.41	0.432	0.323	0.447	0.436	0.457	0.435	0.408	0.309	0.351	0.363	0.396	0.385	0.463	0.307	0.415	0.41	0.412
	20:59:10	37	0.44	0.286	0.379	0.43	0.428	0.413	0.4	0.297	0.418	0.485	0.457	0.466	0.12	0.118	0.118	0.118	0.118	0.12	0.119	0.116	0.117	0.119	0.271	0.117	0.372	0.333	0.387	0.438	0.423	0.411	0.434	0.325	0.452	0.437	0.459	0.436	0.408	0.309	0.351	0.365	0.397	0.385	0.464	0.31	0.417	0.411	0.414
	21:09:10	37.1	0.441	0.287	0.38	0.433	0.429	0.415	0.402	0.297	0.419	0.487	0.461	0.469	0.12	0.118	0.118	0.118	0.118	0.119	0.119	0.116	0.117	0.117	0.125	0.118	0.373	0.333	0.387	0.44	0.424	0.412	0.436	0.326	0.453	0.437	0.461	0.438	0.409	0.309	0.351	0.366	0.398	0.386	0.466	0.311	0.418	0.412	0.415
	21:19:10	37.1	0.444	0.286	0.379	0.434	0.43	0.417	0.404	0.299	0.424	0.488	0.463	0.471	0.12	0.118	0.118	0.118	0.118	0.119	0.123	0.116	0.117	0.117	0.128	0.117	0.375	0.332	0.387	0.443	0.425	0.413	0.436	0.327	0.454	0.439	0.463	0.44	0.41	0.309	0.353	0.365	0.399	0.387	0.466	0.311	0.418	0.413	0.415
	21:29:10	37	0.445	0.286	0.38	0.436	0.431	0.418	0.404	0.299	0.425	0.491	0.466	0.473	0.12	0.118	0.118	0.118	0.118	0.119	0.12	0.116	0.117	0.119	0.413	0.116	0.376	0.333	0.386	0.444	0.425	0.414	0.439	0.329	0.458	0.44	0.466	0.442	0.411	0.309	0.353	0.366	0.4	0.388	0.466	0.313	0.421	0.413	0.416
	21:39:10	37.1	0.445	0.289	0.385	0.437	0.433	0.419	0.406	0.301	0.428	0.493	0.468	0.478	0.12	0.118	0.118	0.118	0.118	0.12	0.119	0.116	0.117	0.117	0.256	0.116	0.376	0.332	0.388	0.445	0.426	0.415	0.441	0.331	0.463	0.441	0.469	0.445	0.412	0.309	0.354	0.366	0.401	0.388	0.466	0.315	0.421	0.414	0.417
	21:49:10	37	0.447	0.289	0.385	0.439	0.434	0.42	0.407	0.302	0.43	0.495	0.47	0.481	0.12	0.118	0.118	0.118	0.118	0.119	0.119	0.116	0.117	0.118	0.262	0.116	0.377	0.332	0.388	0.446	0.427	0.416	0.442	0.332	0.463	0.443	0.471	0.446	0.413	0.309	0.356	0.367	0.402	0.389	0.468	0.316	0.421	0.416	0.418
	21:59:10	37	0.448	0.291	0.388	0.441	0.435	0.421	0.408	0.304	0.433	0.496	0.472	0.485	0.121	0.118	0.118	0.118	0.118	0.12	0.119	0.116	0.117	0.117	0.338	0.116	0.377	0.332	0.388	0.448	0.427	0.417	0.443	0.333	0.466	0.444	0.474	0.449	0.414	0.309	0.357	0.368	0.403	0.39	0.47	0.317	0.423	0.416	0.419
	22:09:10	37	0.45	0.29	0.387	0.442	0.436	0.424	0.41	0.303	0.435	0.499	0.476	0.487	0.12	0.118	0.118	0.118	0.118	0.12	0.119	0.116	0.117	0.118	0.128	0.116	0.378	0.332	0.388	0.45	0.428	0.419	0.445	0.334	0.467	0.445	0.477	0.452	0.416	0.31	0.357	0.368	0.403	0.392	0.472	0.318	0.423	0.416	0.42
	22:19:10	37	0.451	0.291	0.388	0.446	0.438	0.425	0.41	0.305	0.437	0.5	0.477	0.489	0.12	0.118	0.118	0.118	0.118	0.119	0.119	0.116	0.117	0.118	0.126	0.116	0.378	0.333	0.389	0.452	0.43	0.42	0.448	0.334	0.47	0.446	0.48	0.455	0.417	0.311	0.358	0.369	0.405	0.393	0.475	0.319	0.423	0.417	0.421
	22:29:10	37.1	0.453	0.291	0.388	0.446	0.439	0.426	0.412	0.307	0.441	0.503	0.479	0.491	0.12	0.118	0.118	0.118	0.118	0.119	0.119	0.116	0.117	0.117	0.279	0.116	0.379	0.333	0.389	0.454	0.43	0.421	0.45	0.334	0.472	0.447	0.481	0.457	0.419	0.31	0.359	0.369	0.405	0.393	0.476	0.319	0.424	0.417	0.421
	22:39:10	37.1	0.454	0.291	0.387	0.448	0.441	0.427	0.414	0.308	0.445	0.505	0.482	0.493	0.12	0.118	0.118	0.118	0.118	0.119	0.119	0.116	0.117	0.118	0.267	0.116	0.378	0.334	0.39	0.457	0.43	0.422	0.451	0.336	0.473	0.449	0.484	0.461	0.42	0.311	0.36	0.37	0.406	0.394	0.479	0.32	0.425	0.418	0.422
	22:49:10	37	0.455	0.294	0.396	0.451	0.442	0.428	0.414	0.309	0.445	0.506	0.483	0.495	0.12	0.118	0.118	0.118	0.118	0.119	0.122	0.116	0.117	0.118	0.127	0.116	0.378	0.336	0.391	0.457	0.432	0.424	0.453	0.339	0.479	0.449	0.486	0.465	0.421	0.312	0.362	0.371	0.407	0.395	0.482	0.321	0.428	0.419	0.424
	22:59:10	37.1	0.457	0.294	0.395	0.455	0.443	0.43	0.415	0.31	0.447	0.507	0.485	0.497	0.12	0.118	0.118	0.118	0.118	0.119	0.119	0.116	0.117	0.117	0.125	0.116	0.377	0.336	0.392	0.46	0.432	0.425	0.454	0.342	0.48	0.45	0.488	0.469	0.422	0.312	0.363	0.372	0.408	0.397	0.481	0.323	0.43	0.42	0.424
	23:09:10	37.1	0.458	0.295	0.396	0.456	0.444	0.431	0.417	0.311	0.449	0.51	0.489	0.499	0.12	0.118	0.118	0.118	0.118	0.12	0.12	0.116	0.117	0.118	0.126	0.116	0.378	0.334	0.392	0.46	0.433	0.426	0.456	0.342	0.481	0.452	0.492	0.472	0.423	0.313	0.364	0.372	0.409	0.398	0.481	0.323	0.429	0.422	0.425
	23:19:10	37	0.459	0.295	0.397	0.456	0.445	0.432	0.418	0.312	0.453	0.51	0.491	0.5	0.12	0.118	0.118	0.118	0.118	0.119	0.119	0.116	0.117	0.118	0.128	0.116	0.378	0.334	0.392	0.462	0.434	0.427	0.457	0.342	0.482	0.452	0.493	0.473	0.425	0.314	0.365	0.373	0.41	0.399	0.482	0.324	0.43	0.422	0.425
	23:29:10	37	0.461	0.297	0.4	0.458	0.447	0.433	0.419	0.314	0.453	0.512	0.492	0.501	0.12	0.118	0.118	0.118	0.118	0.119	0.119	0.116	0.117	0.117	0.125	0.116	0.377	0.335	0.393	0.463	0.434	0.428	0.459	0.346	0.487	0.453	0.494	0.477	0.426	0.314	0.366	0.374	0.411	0.4	0.483	0.325	0.432	0.423	0.425
	23:39:10	37	0.462	0.298	0.402	0.46	0.448	0.435	0.42	0.315	0.457	0.515	0.495	0.501	0.12	0.118	0.118	0.118	0.118	0.12	0.12	0.116	0.117	0.118	0.127	0.116	0.378	0.334	0.393	0.464	0.436	0.429	0.461	0.345	0.487	0.454	0.497	0.479	0.426	0.315	0.367	0.375	0.412	0.402	0.485	0.327	0.431	0.423	0.427
	23:49:10	37	0.464	0.299	0.401	0.461	0.448	0.436	0.421	0.316	0.46	0.514	0.497	0.502	0.12	0.118	0.118	0.118	0.118	0.119	0.119	0.116	0.117	0.117	0.347	0.116	0.378	0.334	0.394	0.468	0.435	0.43	0.461	0.344	0.491	0.455	0.499	0.481	0.427	0.316	0.368	0.376	0.413	0.403	0.486	0.327	0.431	0.424	0.427
	23:59:10	37	0.466	0.299	0.402	0.463	0.45	0.437	0.422	0.318	0.463	0.517	0.499	0.505	0.12	0.118	0.118	0.119	0.118	0.119	0.119	0.116	0.117	0.117	0.265	0.116	0.378	0.335	0.394	0.472	0.436	0.431	0.463	0.346	0.492	0.455	0.5	0.485	0.429	0.316	0.369	0.377	0.414	0.405	0.488	0.328	0.432	0.425	0.428
	1 day, 0:09:10	37	0.468	0.3	0.405	0.466	0.451	0.438	0.423	0.319	0.465	0.519	0.503	0.506	0.121	0.118	0.118	0.118	0.118	0.12	0.119	0.116	0.117	0.118	0.131	0.116	0.378	0.337	0.395	0.472	0.438	0.432	0.465	0.347	0.495	0.457	0.504	0.488	0.43	0.317	0.371	0.377	0.415	0.407	0.49	0.329	0.433	0.426	0.429
	1 day, 0:19:10	37	0.471	0.301	0.408	0.467	0.452	0.439	0.425	0.321	0.467	0.521	0.505	0.507	0.12	0.118	0.118	0.118	0.118	0.12	0.119	0.116	0.117	0.119	0.127	0.116	0.379	0.337	0.396	0.475	0.438	0.433	0.466	0.35	0.496	0.457	0.504	0.49	0.431	0.318	0.372	0.378	0.417	0.408	0.491	0.33	0.434	0.427	0.43
	1 day, 0:29:10	37	0.473	0.302	0.413	0.47	0.456	0.44	0.426	0.323	0.47	0.522	0.507	0.509	0.12	0.118	0.118	0.119	0.118	0.12	0.121	0.116	0.117	0.118	0.128	0.116	0.378	0.339	0.397	0.476	0.439	0.434	0.468	0.352	0.502	0.459	0.507	0.494	0.432	0.319	0.374	0.379	0.418	0.411	0.493	0.331	0.437	0.429	0.431
	1 day, 0:39:10	37.1	0.475	0.304	0.415	0.474	0.455	0.44	0.426	0.324	0.471	0.522	0.508	0.51	0.12	0.118	0.118	0.118	0.118	0.119	0.122	0.116	0.117	0.118	0.259	0.116	0.379	0.339	0.399	0.477	0.44	0.435	0.469	0.354	0.506	0.46	0.508	0.496	0.434	0.32	0.376	0.38	0.42	0.413	0.493	0.333	0.441	0.429	0.431
	1 day, 0:49:10	37	0.477	0.304	0.413	0.473	0.456	0.441	0.429	0.325	0.474	0.523	0.509	0.512	0.12	0.118	0.118	0.119	0.118	0.119	0.12	0.116	0.117	0.121	0.13	0.116	0.379	0.339	0.4	0.478	0.44	0.435	0.471	0.356	0.508	0.46	0.51	0.498	0.435	0.32	0.377	0.381	0.421	0.414	0.494	0.335	0.44	0.43	0.432
	1 day, 0:59:10	37	0.478	0.305	0.416	0.476	0.456	0.442	0.429	0.327	0.477	0.525	0.51	0.514	0.12	0.118	0.118	0.118	0.118	0.12	0.122	0.116	0.117	0.121	0.257	0.116	0.38	0.339	0.4	0.481	0.442	0.437	0.474	0.356	0.51	0.462	0.513	0.501	0.436	0.321	0.378	0.384	0.423	0.417	0.497	0.335	0.44	0.43	0.433
	1 day, 1:09:10	36.9	0.48	0.307	0.421	0.478	0.457	0.443	0.43	0.328	0.478	0.526	0.509	0.515	0.12	0.118	0.118	0.118	0.118	0.12	0.119	0.116	0.117	0.117	0.132	0.116	0.38	0.341	0.401	0.482	0.443	0.438	0.475	0.359	0.513	0.463	0.514	0.502	0.437	0.322	0.38	0.386	0.425	0.418	0.497	0.336	0.441	0.431	0.434
	1 day, 1:19:10	37	0.481	0.307	0.421	0.479	0.459	0.445	0.432	0.33	0.481	0.527	0.509	0.516	0.12	0.118	0.118	0.118	0.118	0.12	0.119	0.116	0.117	0.118	0.13	0.116	0.381	0.341	0.401	0.485	0.443	0.439	0.476	0.361	0.515	0.463	0.514	0.503	0.439	0.323	0.381	0.386	0.426	0.42	0.499	0.338	0.441	0.432	0.434
	1 day, 1:29:10	37	0.482	0.308	0.425	0.481	0.461	0.446	0.434	0.331	0.483	0.529	0.511	0.518	0.12	0.118	0.118	0.118	0.118	0.119	0.12	0.116	0.117	0.118	0.129	0.116	0.381	0.342	0.403	0.488	0.443	0.439	0.478	0.365	0.519	0.464	0.516	0.505	0.44	0.324	0.383	0.388	0.428	0.421	0.501	0.339	0.443	0.433	0.435
	1 day, 1:39:10	37.1	0.484	0.308	0.422	0.481	0.46	0.447	0.434	0.333	0.487	0.531	0.513	0.521	0.12	0.118	0.118	0.118	0.118	0.12	0.121	0.116	0.117	0.119	0.256	0.116	0.381	0.342	0.406	0.492	0.443	0.441	0.48	0.363	0.519	0.465	0.518	0.507	0.441	0.324	0.384	0.389	0.429	0.423	0.503	0.34	0.442	0.433	0.436
	1 day, 1:49:10	37	0.485	0.309	0.425	0.485	0.462	0.45	0.435	0.335	0.488	0.531	0.514	0.52	0.12	0.118	0.118	0.118	0.118	0.12	0.119	0.116	0.117	0.118	0.13	0.116	0.382	0.343	0.405	0.495	0.446	0.442	0.482	0.365	0.523	0.466	0.52	0.509	0.443	0.326	0.386	0.391	0.431	0.425	0.505	0.342	0.444	0.434	0.438
	1 day, 1:59:10	37	0.486	0.309	0.429	0.485	0.464	0.452	0.436	0.336	0.491	0.532	0.515	0.522	0.12	0.118	0.118	0.118	0.118	0.12	0.119	0.116	0.117	0.118	0.261	0.116	0.383	0.345	0.406	0.498	0.447	0.443	0.483	0.378	0.527	0.466	0.519	0.51	0.443	0.327	0.388	0.391	0.43	0.427	0.507	0.344	0.446	0.434	0.439
	1 day, 2:09:10	37	0.488	0.31	0.429	0.488	0.464	0.455	0.437	0.338	0.494	0.533	0.517	0.524	0.12	0.118	0.118	0.118	0.118	0.119	0.121	0.116	0.117	0.118	0.262	0.116	0.383	0.346	0.407	0.501	0.448	0.444	0.485	0.377	0.531	0.468	0.522	0.511	0.445	0.328	0.391	0.392	0.431	0.429	0.509	0.345	0.446	0.435	0.44
	1 day, 2:19:10	37	0.49	0.311	0.431	0.491	0.465	0.458	0.439	0.339	0.496	0.535	0.518	0.525	0.12	0.118	0.118	0.118	0.118	0.119	0.12	0.116	0.117	0.118	0.4	0.116	0.384	0.345	0.408	0.503	0.45	0.444	0.486	0.377	0.54	0.468	0.524	0.514	0.446	0.328	0.392	0.395	0.433	0.43	0.51	0.347	0.449	0.436	0.441
	1 day, 2:29:10	37	0.493	0.311	0.433	0.491	0.466	0.46	0.439	0.34	0.499	0.536	0.519	0.526	0.12	0.118	0.118	0.118	0.118	0.119	0.118	0.116	0.117	0.119	0.26	0.116	0.384	0.346	0.41	0.506	0.451	0.445	0.487	0.379	0.543	0.469	0.524	0.514	0.448	0.33	0.393	0.396	0.431	0.432	0.511	0.349	0.45	0.437	0.443
	1 day, 2:39:10	37	0.495	0.311	0.435	0.492	0.466	0.461	0.439	0.342	0.501	0.538	0.521	0.527	0.12	0.118	0.118	0.118	0.118	0.119	0.12	0.116	0.117	0.117	0.125	0.116	0.385	0.347	0.41	0.508	0.453	0.446	0.488	0.38	0.546	0.47	0.526	0.516	0.45	0.33	0.394	0.399	0.434	0.433	0.512	0.35	0.452	0.437	0.444
	1 day, 2:49:10	37	0.498	0.313	0.438	0.494	0.468	0.464	0.441	0.344	0.505	0.538	0.523	0.527	0.12	0.118	0.118	0.118	0.118	0.12	0.119	0.116	0.117	0.12	0.124	0.116	0.386	0.348	0.412	0.511	0.456	0.448	0.49	0.383	0.549	0.471	0.528	0.517	0.452	0.332	0.396	0.402	0.433	0.435	0.515	0.352	0.453	0.438	0.446
	1 day, 2:59:10	37	0.499	0.315	0.441	0.497	0.47	0.466	0.442	0.346	0.506	0.54	0.524	0.528	0.12	0.118	0.118	0.118	0.118	0.119	0.121	0.116	0.117	0.119	0.126	0.116	0.387	0.349	0.413	0.514	0.46	0.448	0.491	0.384	0.551	0.473	0.529	0.518	0.454	0.333	0.399	0.404	0.434	0.436	0.516	0.353	0.455	0.439	0.448
	1 day, 3:09:10	37	0.502	0.315	0.443	0.498	0.471	0.468	0.443	0.347	0.509	0.54	0.526	0.53	0.12	0.118	0.118	0.118	0.118	0.119	0.119	0.116	0.117	0.119	0.253	0.116	0.387	0.349	0.413	0.515	0.462	0.449	0.492	0.386	0.55	0.473	0.529	0.518	0.455	0.335	0.401	0.404	0.433	0.438	0.517	0.356	0.458	0.44	0.45
	1 day, 3:19:10	37	0.505	0.317	0.447	0.499	0.472	0.471	0.444	0.349	0.511	0.543	0.527	0.53	0.12	0.118	0.118	0.118	0.118	0.119	0.12	0.116	0.117	0.118	0.281	0.116	0.388	0.351	0.415	0.519	0.465	0.451	0.493	0.389	0.549	0.474	0.53	0.518	0.457	0.336	0.402	0.399	0.431	0.44	0.518	0.358	0.462	0.441	0.454
	1 day, 3:29:10	37	0.508	0.318	0.449	0.502	0.473	0.472	0.445	0.351	0.513	0.543	0.529	0.531	0.12	0.118	0.118	0.118	0.118	0.12	0.12	0.116	0.117	0.117	0.125	0.116	0.389	0.353	0.416	0.52	0.468	0.451	0.494	0.39	0.552	0.474	0.531	0.518	0.459	0.336	0.403	0.4	0.431	0.441	0.519	0.36	0.466	0.44	0.457
	1 day, 3:39:10	37	0.51	0.318	0.45	0.505	0.474	0.473	0.446	0.353	0.517	0.545	0.531	0.533	0.12	0.118	0.118	0.118	0.118	0.119	0.12	0.116	0.117	0.117	0.129	0.116	0.39	0.354	0.416	0.523	0.471	0.452	0.496	0.392	0.553	0.475	0.533	0.52	0.46	0.337	0.405	0.401	0.431	0.443	0.52	0.361	0.466	0.441	0.46
	1 day, 3:49:10	37	0.511	0.32	0.451	0.506	0.475	0.475	0.447	0.354	0.519	0.546	0.534	0.534	0.12	0.118	0.118	0.118	0.118	0.119	0.12	0.116	0.117	0.118	0.263	0.116	0.392	0.356	0.418	0.525	0.474	0.453	0.498	0.393	0.555	0.477	0.535	0.521	0.46	0.339	0.407	0.403	0.431	0.445	0.522	0.365	0.465	0.442	0.463
	1 day, 3:59:10	37	0.513	0.32	0.452	0.509	0.476	0.477	0.448	0.356	0.521	0.548	0.535	0.535	0.12	0.118	0.118	0.118	0.118	0.119	0.12	0.116	0.117	0.118	0.249	0.116	0.392	0.356	0.419	0.528	0.477	0.454	0.5	0.396	0.558	0.478	0.537	0.522	0.461	0.34	0.409	0.413	0.434	0.446	0.524	0.367	0.464	0.443	0.465
	1 day, 4:09:10	37	0.515	0.322	0.458	0.513	0.477	0.477	0.449	0.358	0.524	0.55	0.536	0.535	0.12	0.118	0.118	0.118	0.118	0.12	0.12	0.116	0.117	0.118	0.127	0.116	0.393	0.358	0.421	0.53	0.479	0.455	0.501	0.399	0.561	0.477	0.538	0.52	0.462	0.341	0.41	0.42	0.443	0.447	0.525	0.371	0.466	0.443	0.468
	1 day, 4:19:10	37	0.515	0.323	0.457	0.514	0.478	0.477	0.45	0.36	0.525	0.551	0.538	0.537	0.12	0.118	0.118	0.118	0.118	0.12	0.12	0.116	0.117	0.117	0.261	0.116	0.394	0.36	0.421	0.531	0.481	0.455	0.503	0.398	0.561	0.479	0.54	0.521	0.463	0.343	0.413	0.408	0.449	0.448	0.526	0.372	0.466	0.444	0.469
	1 day, 4:29:10	37	0.517	0.324	0.458	0.518	0.479	0.479	0.451	0.361	0.528	0.552	0.54	0.538	0.12	0.118	0.118	0.118	0.118	0.12	0.119	0.116	0.117	0.118	0.126	0.116	0.396	0.362	0.421	0.534	0.484	0.456	0.504	0.394	0.563	0.48	0.543	0.522	0.463	0.343	0.415	0.406	0.451	0.45	0.528	0.375	0.465	0.446	0.471
	1 day, 4:39:10	37	0.518	0.325	0.46	0.518	0.481	0.481	0.452	0.363	0.53	0.558	0.542	0.539	0.12	0.118	0.118	0.118	0.118	0.119	0.12	0.116	0.117	0.117	0.129	0.116	0.397	0.362	0.422	0.536	0.485	0.457	0.506	0.392	0.567	0.481	0.543	0.522	0.464	0.344	0.417	0.408	0.445	0.451	0.529	0.377	0.466	0.446	0.472
	1 day, 4:49:10	37	0.52	0.326	0.462	0.522	0.482	0.482	0.453	0.364	0.533	0.559	0.543	0.54	0.12	0.118	0.118	0.118	0.118	0.118	0.121	0.116	0.117	0.118	0.3	0.116	0.399	0.363	0.423	0.538	0.486	0.458	0.507	0.401	0.57	0.483	0.545	0.523	0.464	0.346	0.419	0.412	0.432	0.452	0.53	0.38	0.468	0.447	0.472
	1 day, 4:59:10	37	0.52	0.328	0.467	0.523	0.483	0.483	0.454	0.366	0.534	0.561	0.543	0.541	0.12	0.118	0.118	0.118	0.118	0.119	0.118	0.116	0.117	0.12	0.126	0.117	0.399	0.365	0.425	0.54	0.487	0.459	0.509	0.402	0.574	0.482	0.547	0.523	0.465	0.347	0.422	0.413	0.436	0.453	0.531	0.381	0.469	0.447	0.473
	1 day, 5:09:10	37.1	0.522	0.331	0.471	0.525	0.484	0.483	0.455	0.366	0.537	0.562	0.544	0.542	0.12	0.118	0.118	0.118	0.118	0.12	0.118	0.116	0.117	0.117	0.247	0.116	0.401	0.369	0.428	0.543	0.488	0.459	0.509	0.409	0.578	0.483	0.55	0.525	0.467	0.35	0.427	0.416	0.43	0.454	0.532	0.384	0.473	0.448	0.473
	1 day, 5:19:10	37	0.523	0.332	0.471	0.527	0.486	0.484	0.456	0.368	0.54	0.564	0.546	0.543	0.12	0.118	0.118	0.118	0.118	0.12	0.119	0.116	0.117	0.119	0.242	0.116	0.402	0.371	0.429	0.545	0.488	0.46	0.511	0.412	0.578	0.483	0.551	0.526	0.467	0.353	0.429	0.416	0.437	0.455	0.534	0.388	0.473	0.448	0.472
	1 day, 5:29:10	37	0.523	0.332	0.471	0.528	0.486	0.486	0.458	0.371	0.544	0.566	0.548	0.545	0.12	0.118	0.118	0.118	0.118	0.121	0.119	0.116	0.117	0.117	0.125	0.117	0.403	0.371	0.429	0.547	0.489	0.461	0.512	0.414	0.58	0.485	0.552	0.527	0.469	0.353	0.43	0.415	0.456	0.456	0.535	0.39	0.472	0.449	0.472
	1 day, 5:39:10	37	0.525	0.332	0.469	0.532	0.488	0.486	0.458	0.374	0.549	0.567	0.549	0.546	0.12	0.118	0.118	0.118	0.118	0.12	0.118	0.116	0.117	0.118	0.242	0.116	0.404	0.372	0.431	0.549	0.49	0.462	0.514	0.415	0.581	0.486	0.555	0.529	0.47	0.355	0.431	0.417	0.453	0.457	0.537	0.391	0.472	0.45	0.471
	1 day, 5:49:10	37	0.525	0.333	0.473	0.535	0.488	0.488	0.46	0.376	0.551	0.568	0.55	0.547	0.12	0.118	0.118	0.118	0.118	0.121	0.118	0.116	0.117	0.117	0.123	0.116	0.405	0.373	0.431	0.552	0.491	0.463	0.516	0.417	0.584	0.487	0.555	0.531	0.471	0.354	0.433	0.415	0.442	0.458	0.538	0.392	0.474	0.452	0.471
	1 day, 5:59:10	37	0.526	0.337	0.479	0.537	0.491	0.489	0.461	0.379	0.555	0.571	0.551	0.548	0.12	0.118	0.118	0.118	0.118	0.12	0.119	0.116	0.117	0.118	0.357	0.116	0.407	0.376	0.433	0.554	0.491	0.464	0.517	0.423	0.587	0.489	0.558	0.532	0.472	0.356	0.436	0.42	0.456	0.458	0.538	0.397	0.475	0.453	0.469
	1 day, 6:09:10	37	0.527	0.337	0.479	0.539	0.49	0.488	0.462	0.382	0.556	0.57	0.552	0.549	0.12	0.118	0.118	0.118	0.118	0.119	0.119	0.116	0.117	0.118	0.245	0.117	0.407	0.376	0.433	0.554	0.493	0.465	0.518	0.422	0.589	0.489	0.559	0.533	0.473	0.358	0.438	0.421	0.438	0.46	0.54	0.398	0.476	0.453	0.47
	1 day, 6:19:10	37	0.529	0.337	0.481	0.54	0.492	0.491	0.463	0.383	0.559	0.573	0.553	0.551	0.12	0.118	0.118	0.118	0.118	0.119	0.119	0.116	0.117	0.118	0.238	0.117	0.408	0.378	0.433	0.555	0.493	0.465	0.519	0.422	0.591	0.49	0.56	0.534	0.475	0.358	0.44	0.422	0.462	0.461	0.54	0.401	0.477	0.454	0.47
	1 day, 6:29:10	37.1	0.53	0.338	0.481	0.542	0.494	0.492	0.463	0.386	0.562	0.574	0.555	0.552	0.12	0.118	0.118	0.118	0.118	0.121	0.119	0.116	0.117	0.117	0.154	0.116	0.409	0.378	0.433	0.555	0.493	0.467	0.52	0.425	0.593	0.491	0.561	0.535	0.476	0.359	0.442	0.422	0.457	0.461	0.54	0.405	0.476	0.455	0.471
	1 day, 6:39:10	37	0.53	0.339	0.484	0.544	0.494	0.492	0.466	0.388	0.564	0.575	0.557	0.553	0.121	0.118	0.118	0.118	0.118	0.12	0.119	0.116	0.117	0.118	0.127	0.116	0.41	0.379	0.434	0.556	0.494	0.468	0.521	0.423	0.595	0.492	0.563	0.537	0.477	0.361	0.445	0.422	0.455	0.462	0.542	0.407	0.477	0.46	0.473
	1 day, 6:49:10	37	0.531	0.341	0.486	0.546	0.496	0.494	0.466	0.39	0.567	0.576	0.558	0.554	0.121	0.118	0.118	0.118	0.118	0.12	0.119	0.116	0.117	0.118	0.276	0.117	0.411	0.381	0.435	0.558	0.495	0.469	0.522	0.423	0.597	0.492	0.565	0.539	0.478	0.362	0.447	0.422	0.456	0.462	0.543	0.412	0.478	0.462	0.474
	1 day, 6:59:10	36.9	0.532	0.342	0.488	0.548	0.497	0.495	0.467	0.393	0.57	0.578	0.559	0.556	0.12	0.118	0.118	0.118	0.118	0.12	0.119	0.116	0.117	0.118	0.125	0.117	0.411	0.382	0.438	0.56	0.495	0.469	0.523	0.43	0.601	0.493	0.566	0.54	0.479	0.365	0.451	0.423	0.456	0.463	0.543	0.419	0.478	0.457	0.476
	1 day, 7:09:10	37	0.532	0.343	0.491	0.549	0.499	0.495	0.469	0.395	0.571	0.579	0.56	0.556	0.121	0.118	0.118	0.118	0.118	0.12	0.119	0.116	0.117	0.118	0.123	0.117	0.413	0.384	0.439	0.562	0.496	0.47	0.525	0.433	0.603	0.495	0.569	0.542	0.48	0.365	0.453	0.425	0.457	0.464	0.544	0.423	0.478	0.455	0.479
	1 day, 7:19:10	37.1	0.533	0.344	0.492	0.55	0.501	0.496	0.47	0.397	0.572	0.58	0.562	0.558	0.121	0.118	0.118	0.118	0.118	0.119	0.119	0.116	0.117	0.118	0.123	0.117	0.414	0.384	0.44	0.564	0.496	0.471	0.526	0.437	0.605	0.496	0.57	0.544	0.481	0.369	0.456	0.428	0.461	0.465	0.545	0.427	0.479	0.457	0.48
	1 day, 7:29:10	37	0.534	0.345	0.493	0.551	0.501	0.497	0.471	0.399	0.572	0.582	0.563	0.559	0.121	0.118	0.118	0.119	0.118	0.12	0.119	0.116	0.117	0.118	0.125	0.117	0.415	0.387	0.44	0.567	0.497	0.472	0.527	0.438	0.607	0.496	0.571	0.546	0.482	0.37	0.458	0.428	0.462	0.465	0.547	0.428	0.479	0.461	0.482
	1 day, 7:39:10	37	0.535	0.346	0.495	0.552	0.502	0.498	0.472	0.401	0.571	0.582	0.565	0.56	0.121	0.118	0.118	0.119	0.118	0.12	0.119	0.116	0.117	0.118	0.123	0.117	0.415	0.388	0.441	0.568	0.498	0.473	0.528	0.441	0.61	0.497	0.573	0.547	0.484	0.372	0.461	0.428	0.46	0.464	0.547	0.432	0.48	0.463	0.484
	1 day, 7:49:10	37	0.536	0.348	0.497	0.554	0.503	0.499	0.473	0.403	0.573	0.583	0.566	0.561	0.121	0.118	0.118	0.118	0.118	0.12	0.119	0.116	0.117	0.12	0.26	0.117	0.416	0.389	0.442	0.57	0.498	0.474	0.529	0.441	0.612	0.498	0.574	0.548	0.485	0.373	0.463	0.428	0.459	0.464	0.548	0.432	0.48	0.456	0.485
	1 day, 7:59:10	37.1	0.536	0.348	0.498	0.554	0.504	0.499	0.474	0.404	0.573	0.584	0.567	0.562	0.121	0.118	0.118	0.119	0.118	0.121	0.119	0.117	0.117	0.117	0.235	0.117	0.416	0.39	0.443	0.572	0.499	0.475	0.53	0.445	0.615	0.497	0.576	0.55	0.486	0.375	0.467	0.428	0.46	0.464	0.549	0.431	0.481	0.461	0.486
	1 day, 8:09:10	37	0.538	0.353	0.506	0.556	0.506	0.502	0.474	0.405	0.572	0.585	0.568	0.563	0.121	0.118	0.118	0.119	0.118	0.12	0.119	0.116	0.117	0.121	0.228	0.117	0.417	0.392	0.446	0.573	0.499	0.476	0.532	0.448	0.617	0.498	0.577	0.551	0.487	0.376	0.471	0.427	0.461	0.465	0.55	0.439	0.482	0.467	0.487
	1 day, 8:19:10	37	0.538	0.355	0.508	0.558	0.508	0.504	0.475	0.406	0.574	0.586	0.569	0.565	0.121	0.118	0.118	0.118	0.118	0.121	0.119	0.117	0.117	0.118	0.125	0.117	0.418	0.395	0.448	0.574	0.501	0.477	0.533	0.45	0.619	0.498	0.579	0.551	0.488	0.379	0.476	0.43	0.463	0.464	0.55	0.443	0.484	0.46	0.487
	1 day, 8:29:10	37	0.539	0.356	0.508	0.557	0.508	0.504	0.477	0.406	0.576	0.586	0.57	0.565	0.121	0.118	0.119	0.119	0.118	0.121	0.119	0.116	0.117	0.117	0.124	0.117	0.419	0.396	0.45	0.577	0.501	0.477	0.534	0.452	0.62	0.497	0.58	0.553	0.488	0.379	0.48	0.431	0.463	0.464	0.552	0.445	0.483	0.463	0.489
	1 day, 8:39:10	37	0.541	0.358	0.51	0.559	0.508	0.504	0.478	0.408	0.581	0.587	0.571	0.566	0.121	0.118	0.118	0.119	0.118	0.121	0.119	0.116	0.117	0.121	0.22	0.117	0.42	0.398	0.452	0.579	0.501	0.479	0.535	0.452	0.622	0.498	0.581	0.553	0.489	0.38	0.482	0.43	0.463	0.466	0.553	0.445	0.484	0.475	0.49
	1 day, 8:49:10	37.1	0.541	0.359	0.509	0.561	0.51	0.506	0.479	0.409	0.586	0.588	0.573	0.568	0.121	0.118	0.118	0.119	0.118	0.121	0.119	0.116	0.117	0.117	0.125	0.117	0.42	0.399	0.453	0.58	0.502	0.48	0.536	0.454	0.623	0.499	0.582	0.556	0.49	0.382	0.485	0.43	0.463	0.467	0.553	0.448	0.483	0.472	0.491
	1 day, 8:59:10	37	0.542	0.359	0.509	0.562	0.511	0.505	0.48	0.411	0.588	0.588	0.574	0.569	0.121	0.118	0.118	0.118	0.118	0.121	0.119	0.116	0.117	0.118	0.237	0.117	0.421	0.401	0.456	0.582	0.503	0.48	0.538	0.453	0.625	0.5	0.584	0.557	0.491	0.385	0.488	0.43	0.463	0.468	0.554	0.45	0.483	0.465	0.491
	1 day, 9:09:10	37	0.543	0.361	0.511	0.564	0.513	0.508	0.481	0.412	0.59	0.59	0.575	0.57	0.121	0.118	0.118	0.118	0.118	0.121	0.118	0.116	0.117	0.121	0.127	0.117	0.421	0.402	0.456	0.583	0.503	0.482	0.539	0.456	0.627	0.501	0.586	0.559	0.492	0.386	0.489	0.432	0.464	0.469	0.555	0.453	0.483	0.467	0.492
	1 day, 9:19:10	37	0.545	0.363	0.515	0.565	0.513	0.508	0.482	0.413	0.592	0.59	0.576	0.572	0.121	0.118	0.118	0.118	0.118	0.121	0.119	0.116	0.117	0.118	0.23	0.117	0.423	0.404	0.457	0.585	0.504	0.483	0.54	0.458	0.63	0.504	0.587	0.559	0.493	0.388	0.492	0.433	0.464	0.471	0.557	0.455	0.485	0.462	0.493
	1 day, 9:29:10	37.1	0.545	0.364	0.516	0.566	0.514	0.508	0.483	0.414	0.594	0.591	0.578	0.573	0.121	0.118	0.118	0.118	0.118	0.121	0.119	0.116	0.117	0.118	0.123	0.117	0.424	0.406	0.459	0.586	0.504	0.483	0.541	0.458	0.633	0.51	0.588	0.56	0.494	0.391	0.496	0.432	0.464	0.472	0.557	0.455	0.485	0.466	0.493
	1 day, 9:39:10	37	0.546	0.366	0.519	0.568	0.515	0.511	0.484	0.415	0.595	0.592	0.578	0.574	0.121	0.118	0.119	0.119	0.118	0.121	0.119	0.116	0.117	0.118	0.123	0.117	0.424	0.406	0.459	0.589	0.505	0.485	0.542	0.459	0.633	0.512	0.589	0.561	0.495	0.393	0.498	0.431	0.466	0.473	0.559	0.458	0.487	0.465	0.495
	1 day, 9:49:10	37	0.547	0.367	0.517	0.568	0.516	0.51	0.485	0.416	0.598	0.593	0.58	0.576	0.121	0.118	0.118	0.119	0.118	0.121	0.118	0.116	0.117	0.117	0.125	0.117	0.425	0.409	0.46	0.589	0.505	0.486	0.543	0.462	0.635	0.507	0.59	0.562	0.496	0.394	0.501	0.431	0.467	0.474	0.559	0.461	0.486	0.462	0.495
	1 day, 9:59:10	37	0.548	0.369	0.519	0.569	0.517	0.511	0.486	0.418	0.599	0.593	0.581	0.577	0.121	0.118	0.118	0.119	0.118	0.12	0.119	0.116	0.117	0.118	0.129	0.117	0.426	0.41	0.462	0.592	0.506	0.487	0.544	0.464	0.637	0.505	0.592	0.563	0.496	0.396	0.502	0.433	0.469	0.475	0.56	0.462	0.486	0.465	0.496
	1 day, 10:09:10	37	0.548	0.37	0.52	0.571	0.517	0.514	0.488	0.419	0.599	0.594	0.583	0.58	0.121	0.118	0.118	0.118	0.118	0.12	0.119	0.116	0.117	0.118	0.345	0.117	0.427	0.411	0.462	0.594	0.507	0.488	0.545	0.465	0.639	0.506	0.593	0.565	0.497	0.397	0.504	0.434	0.47	0.475	0.56	0.465	0.487	0.464	0.497
	1 day, 10:19:10	37	0.549	0.37	0.52	0.572	0.52	0.514	0.489	0.42	0.601	0.596	0.585	0.581	0.121	0.118	0.118	0.119	0.118	0.121	0.119	0.116	0.117	0.117	0.123	0.117	0.427	0.413	0.462	0.595	0.507	0.489	0.546	0.465	0.64	0.51	0.594	0.566	0.498	0.398	0.506	0.433	0.469	0.475	0.561	0.466	0.487	0.465	0.498
	1 day, 10:29:10	37	0.551	0.373	0.521	0.573	0.52	0.514	0.489	0.421	0.602	0.596	0.585	0.582	0.121	0.118	0.118	0.118	0.118	0.121	0.119	0.116	0.117	0.117	0.124	0.117	0.428	0.414	0.465	0.597	0.508	0.49	0.547	0.467	0.642	0.515	0.595	0.567	0.499	0.399	0.508	0.433	0.469	0.476	0.562	0.467	0.487	0.471	0.498
	1 day, 10:39:10	37	0.551	0.373	0.523	0.575	0.522	0.516	0.491	0.422	0.603	0.598	0.587	0.584	0.121	0.118	0.118	0.118	0.118	0.12	0.119	0.116	0.117	0.117	0.229	0.117	0.429	0.416	0.465	0.599	0.509	0.491	0.549	0.47	0.643	0.513	0.597	0.569	0.5	0.401	0.511	0.432	0.47	0.478	0.564	0.469	0.488	0.471	0.499
	1 day, 10:49:10	37.1	0.553	0.375	0.525	0.576	0.523	0.516	0.491	0.422	0.603	0.598	0.588	0.585	0.121	0.118	0.118	0.119	0.118	0.121	0.119	0.116	0.117	0.118	0.33	0.117	0.43	0.417	0.466	0.601	0.509	0.492	0.549	0.471	0.646	0.509	0.598	0.57	0.501	0.404	0.514	0.434	0.471	0.478	0.564	0.472	0.488	0.472	0.5
	1 day, 10:59:10	37	0.553	0.376	0.526	0.577	0.523	0.518	0.493	0.424	0.604	0.6	0.589	0.587	0.121	0.118	0.118	0.118	0.118	0.12	0.119	0.116	0.117	0.118	0.127	0.117	0.43	0.42	0.467	0.603	0.51	0.494	0.551	0.472	0.646	0.511	0.6	0.571	0.501	0.406	0.516	0.435	0.471	0.479	0.564	0.472	0.489	0.473	0.501
	1 day, 11:09:10	37	0.555	0.378	0.528	0.579	0.525	0.519	0.493	0.424	0.606	0.6	0.59	0.588	0.121	0.118	0.118	0.119	0.118	0.121	0.119	0.116	0.117	0.118	0.228	0.117	0.431	0.423	0.468	0.605	0.51	0.494	0.552	0.474	0.648	0.52	0.6	0.573	0.503	0.41	0.518	0.433	0.471	0.48	0.565	0.475	0.49	0.471	0.501
	1 day, 11:19:10	37.1	0.556	0.379	0.529	0.579	0.525	0.519	0.494	0.425	0.608	0.601	0.591	0.59	0.121	0.118	0.118	0.119	0.118	0.121	0.119	0.116	0.117	0.121	0.126	0.117	0.432	0.425	0.468	0.608	0.511	0.495	0.552	0.475	0.649	0.523	0.601	0.573	0.503	0.414	0.521	0.433	0.472	0.481	0.566	0.476	0.49	0.472	0.502
	1 day, 11:29:10	37.1	0.556	0.381	0.531	0.58	0.526	0.52	0.494	0.426	0.609	0.601	0.592	0.591	0.121	0.118	0.118	0.119	0.118	0.12	0.119	0.116	0.117	0.119	0.263	0.117	0.432	0.426	0.47	0.61	0.511	0.496	0.553	0.476	0.651	0.523	0.602	0.575	0.504	0.416	0.525	0.434	0.474	0.482	0.567	0.478	0.491	0.474	0.503
	1 day, 11:39:10	37.1	0.557	0.381	0.531	0.583	0.528	0.521	0.497	0.427	0.612	0.603	0.594	0.593	0.121	0.118	0.118	0.119	0.118	0.12	0.119	0.116	0.117	0.117	0.127	0.117	0.433	0.426	0.471	0.612	0.512	0.498	0.555	0.479	0.653	0.526	0.604	0.577	0.505	0.418	0.528	0.433	0.473	0.484	0.568	0.481	0.491	0.475	0.504
	1 day, 11:49:10	37	0.559	0.383	0.532	0.583	0.528	0.522	0.497	0.428	0.614	0.604	0.595	0.594	0.121	0.118	0.118	0.119	0.118	0.12	0.119	0.116	0.117	0.119	0.226	0.117	0.434	0.429	0.472	0.614	0.513	0.499	0.556	0.478	0.655	0.526	0.606	0.578	0.506	0.421	0.53	0.436	0.474	0.485	0.568	0.483	0.492	0.475	0.504
	1 day, 11:59:10	37.1	0.56	0.384	0.533	0.584	0.528	0.523	0.498	0.429	0.617	0.605	0.597	0.596	0.121	0.118	0.118	0.119	0.118	0.121	0.119	0.116	0.117	0.118	0.123	0.117	0.435	0.43	0.472	0.616	0.513	0.499	0.557	0.479	0.656	0.525	0.607	0.579	0.507	0.424	0.531	0.435	0.474	0.488	0.569	0.485	0.492	0.477	0.505
	1 day, 12:09:10	37	0.562	0.386	0.535	0.586	0.531	0.525	0.498	0.429	0.619	0.606	0.597	0.597	0.121	0.118	0.118	0.119	0.118	0.12	0.119	0.116	0.117	0.119	0.124	0.117	0.435	0.433	0.473	0.617	0.514	0.5	0.558	0.481	0.657	0.523	0.608	0.579	0.507	0.427	0.532	0.436	0.474	0.488	0.57	0.487	0.493	0.477	0.506
	1 day, 12:19:10	37	0.562	0.387	0.537	0.587	0.531	0.526	0.499	0.431	0.619	0.606	0.598	0.598	0.121	0.118	0.119	0.119	0.118	0.12	0.119	0.116	0.117	0.118	0.223	0.117	0.436	0.436	0.474	0.619	0.514	0.501	0.559	0.483	0.657	0.525	0.61	0.58	0.508	0.429	0.532	0.436	0.475	0.49	0.571	0.488	0.493	0.478	0.507
	1 day, 12:29:10	37.1	0.565	0.389	0.538	0.589	0.533	0.527	0.499	0.431	0.622	0.607	0.599	0.599	0.121	0.118	0.118	0.119	0.118	0.121	0.119	0.116	0.117	0.118	0.124	0.117	0.437	0.438	0.475	0.622	0.516	0.503	0.56	0.485	0.659	0.523	0.61	0.582	0.508	0.432	0.538	0.438	0.476	0.492	0.572	0.49	0.493	0.479	0.507
	1 day, 12:39:10	37	0.564	0.389	0.54	0.589	0.534	0.527	0.501	0.433	0.623	0.608	0.601	0.601	0.121	0.118	0.119	0.119	0.118	0.12	0.119	0.116	0.117	0.119	0.124	0.117	0.438	0.44	0.476	0.624	0.517	0.504	0.561	0.486	0.662	0.525	0.613	0.583	0.509	0.434	0.541	0.437	0.476	0.492	0.572	0.492	0.494	0.48	0.508
	1 day, 12:49:10	37	0.566	0.394	0.543	0.591	0.534	0.528	0.501	0.433	0.625	0.609	0.601	0.603	0.121	0.118	0.118	0.119	0.118	0.121	0.119	0.116	0.117	0.118	0.235	0.117	0.439	0.443	0.477	0.634	0.518	0.505	0.563	0.49	0.663	0.526	0.614	0.584	0.51	0.433	0.542	0.438	0.476	0.494	0.573	0.494	0.495	0.479	0.509
	1 day, 12:59:10	37	0.567	0.393	0.542	0.591	0.535	0.529	0.503	0.434	0.626	0.61	0.603	0.603	0.121	0.118	0.119	0.119	0.118	0.12	0.119	0.117	0.117	0.12	0.124	0.117	0.439	0.446	0.478	0.63	0.519	0.506	0.563	0.488	0.664	0.528	0.615	0.586	0.511	0.435	0.543	0.438	0.477	0.494	0.574	0.495	0.495	0.486	0.509
	1 day, 13:09:10	37	0.567	0.396	0.545	0.593	0.536	0.53	0.503	0.435	0.628	0.61	0.604	0.605	0.121	0.118	0.118	0.119	0.118	0.12	0.119	0.116	0.117	0.12	0.125	0.117	0.44	0.448	0.478	0.622	0.521	0.507	0.564	0.488	0.665	0.528	0.616	0.586	0.511	0.437	0.546	0.438	0.478	0.496	0.574	0.496	0.496	0.481	0.51
	1 day, 13:19:10	37	0.569	0.401	0.548	0.594	0.537	0.53	0.503	0.435	0.629	0.611	0.605	0.606	0.121	0.118	0.118	0.119	0.118	0.121	0.119	0.116	0.117	0.118	0.275	0.117	0.441	0.45	0.479	0.622	0.522	0.508	0.565	0.49	0.666	0.529	0.617	0.587	0.512	0.439	0.547	0.438	0.478	0.496	0.576	0.498	0.496	0.484	0.51
	1 day, 13:29:10	37	0.571	0.406	0.55	0.596	0.539	0.531	0.504	0.436	0.63	0.612	0.605	0.608	0.121	0.118	0.118	0.119	0.118	0.121	0.119	0.116	0.117	0.118	0.123	0.117	0.441	0.454	0.48	0.624	0.523	0.51	0.566	0.491	0.667	0.53	0.619	0.589	0.513	0.442	0.549	0.439	0.478	0.498	0.575	0.499	0.496	0.489	0.51
	1 day, 13:39:10	37	0.572	0.408	0.552	0.597	0.539	0.532	0.505	0.437	0.632	0.613	0.606	0.609	0.121	0.118	0.118	0.119	0.118	0.12	0.119	0.116	0.117	0.119	0.122	0.117	0.442	0.456	0.481	0.63	0.523	0.513	0.568	0.492	0.669	0.531	0.619	0.589	0.513	0.444	0.55	0.439	0.48	0.499	0.576	0.501	0.498	0.487	0.511
	1 day, 13:49:10	37	0.572	0.41	0.554	0.598	0.54	0.533	0.506	0.438	0.632	0.613	0.608	0.609	0.121	0.118	0.118	0.119	0.119	0.12	0.119	0.116	0.117	0.118	0.219	0.117	0.443	0.457	0.482	0.644	0.525	0.513	0.568	0.495	0.67	0.533	0.621	0.591	0.514	0.444	0.553	0.44	0.48	0.5	0.577	0.502	0.498	0.485	0.513
	1 day, 13:59:10	37	0.573	0.411	0.555	0.6	0.54	0.534	0.506	0.439	0.633	0.614	0.609	0.611	0.121	0.118	0.119	0.119	0.118	0.121	0.119	0.116	0.117	0.117	0.221	0.117	0.444	0.459	0.482	0.642	0.525	0.514	0.569	0.496	0.671	0.533	0.621	0.591	0.515	0.446	0.551	0.44	0.479	0.501	0.577	0.504	0.498	0.491	0.513
	1 day, 14:09:10	37	0.575	0.417	0.557	0.602	0.542	0.534	0.506	0.44	0.634	0.616	0.609	0.613	0.121	0.118	0.119	0.119	0.118	0.12	0.119	0.116	0.117	0.117	0.224	0.117	0.444	0.462	0.483	0.633	0.526	0.516	0.57	0.496	0.671	0.534	0.623	0.592	0.516	0.449	0.551	0.441	0.48	0.502	0.578	0.505	0.498	0.488	0.513
	1 day, 14:19:10	37	0.576	0.419	0.559	0.602	0.543	0.535	0.507	0.441	0.635	0.616	0.61	0.614	0.121	0.118	0.118	0.119	0.119	0.12	0.119	0.117	0.117	0.118	0.123	0.117	0.444	0.465	0.483	0.639	0.526	0.517	0.571	0.497	0.673	0.535	0.624	0.594	0.516	0.451	0.553	0.44	0.481	0.503	0.579	0.506	0.499	0.486	0.514
	1 day, 14:29:10	37	0.576	0.419	0.561	0.603	0.544	0.536	0.508	0.442	0.637	0.617	0.612	0.615	0.121	0.118	0.119	0.119	0.118	0.12	0.119	0.117	0.117	0.118	0.266	0.117	0.445	0.467	0.484	0.647	0.526	0.518	0.572	0.495	0.675	0.535	0.625	0.594	0.516	0.454	0.556	0.441	0.481	0.503	0.58	0.508	0.5	0.492	0.514
	1 day, 14:39:10	37	0.576	0.42	0.563	0.605	0.544	0.536	0.507	0.443	0.638	0.618	0.613	0.616	0.121	0.118	0.119	0.119	0.118	0.12	0.119	0.116	0.117	0.117	0.125	0.117	0.445	0.47	0.484	0.644	0.526	0.519	0.572	0.499	0.676	0.535	0.625	0.595	0.518	0.455	0.558	0.441	0.482	0.504	0.58	0.508	0.5	0.493	0.514
	1 day, 14:49:10	37.1	0.577	0.424	0.566	0.606	0.545	0.536	0.508	0.444	0.638	0.619	0.614	0.616	0.121	0.118	0.118	0.119	0.118	0.12	0.119	0.116	0.117	0.119	0.241	0.117	0.445	0.47	0.486	0.635	0.531	0.52	0.573	0.494	0.677	0.537	0.627	0.597	0.518	0.458	0.559	0.442	0.482	0.505	0.581	0.511	0.5	0.493	0.516
	1 day, 14:59:10	37	0.578	0.422	0.567	0.607	0.546	0.537	0.509	0.444	0.639	0.619	0.615	0.618	0.121	0.118	0.119	0.119	0.118	0.121	0.119	0.117	0.117	0.121	0.224	0.117	0.446	0.473	0.486	0.641	0.531	0.522	0.574	0.5	0.678	0.537	0.628	0.599	0.519	0.46	0.559	0.441	0.482	0.506	0.582	0.512	0.501	0.491	0.517
	1 day, 15:09:10	37	0.578	0.423	0.568	0.608	0.545	0.537	0.509	0.445	0.641	0.621	0.617	0.62	0.121	0.118	0.118	0.119	0.119	0.12	0.119	0.116	0.117	0.119	0.123	0.117	0.447	0.475	0.487	0.647	0.531	0.523	0.575	0.502	0.679	0.538	0.628	0.599	0.52	0.462	0.561	0.441	0.491	0.507	0.582	0.512	0.501	0.49	0.517
	1 day, 15:19:10	37	0.579	0.424	0.57	0.609	0.548	0.538	0.509	0.445	0.641	0.621	0.617	0.62	0.121	0.118	0.119	0.119	0.119	0.12	0.119	0.116	0.117	0.117	0.223	0.117	0.447	0.478	0.487	0.643	0.532	0.524	0.577	0.503	0.68	0.539	0.63	0.601	0.52	0.464	0.564	0.442	0.49	0.507	0.583	0.514	0.501	0.49	0.518
	1 day, 15:29:10	37	0.581	0.425	0.571	0.61	0.548	0.539	0.51	0.447	0.642	0.623	0.618	0.622	0.121	0.118	0.119	0.119	0.119	0.121	0.119	0.117	0.117	0.117	0.123	0.117	0.447	0.481	0.488	0.65	0.532	0.525	0.577	0.504	0.682	0.54	0.631	0.602	0.521	0.468	0.564	0.442	0.49	0.508	0.584	0.515	0.501	0.495	0.519
	1 day, 15:39:10	37.1	0.582	0.429	0.574	0.611	0.548	0.54	0.51	0.447	0.643	0.623	0.619	0.622	0.121	0.118	0.119	0.119	0.119	0.12	0.119	0.116	0.117	0.118	0.126	0.117	0.448	0.483	0.489	0.642	0.533	0.526	0.578	0.505	0.684	0.54	0.632	0.602	0.521	0.47	0.566	0.442	0.49	0.509	0.585	0.517	0.502	0.495	0.519
	1 day, 15:49:10	37	0.582	0.431	0.576	0.612	0.55	0.54	0.511	0.448	0.644	0.624	0.62	0.624	0.121	0.118	0.119	0.119	0.119	0.12	0.119	0.117	0.117	0.118	0.123	0.117	0.448	0.486	0.49	0.645	0.533	0.527	0.579	0.507	0.686	0.54	0.634	0.604	0.521	0.472	0.566	0.442	0.491	0.51	0.586	0.518	0.503	0.491	0.52
	1 day, 15:59:10	37	0.582	0.432	0.577	0.612	0.551	0.541	0.511	0.449	0.646	0.624	0.622	0.625	0.121	0.118	0.119	0.119	0.119	0.121	0.119	0.117	0.118	0.118	0.214	0.117	0.449	0.489	0.49	0.639	0.534	0.528	0.579	0.507	0.687	0.54	0.634	0.605	0.522	0.474	0.567	0.443	0.491	0.511	0.587	0.519	0.503	0.496	0.52
	1 day, 16:09:10	37	0.583	0.436	0.578	0.613	0.551	0.541	0.511	0.45	0.647	0.626	0.622	0.625	0.121	0.118	0.119	0.119	0.119	0.12	0.119	0.117	0.117	0.118	0.123	0.117	0.449	0.493	0.49	0.641	0.534	0.528	0.58	0.508	0.689	0.54	0.634	0.605	0.523	0.478	0.569	0.443	0.491	0.512	0.587	0.52	0.503	0.495	0.521
	1 day, 16:19:10	37	0.583	0.437	0.58	0.615	0.552	0.541	0.512	0.451	0.648	0.626	0.623	0.627	0.121	0.119	0.119	0.119	0.119	0.121	0.119	0.117	0.117	0.117	0.212	0.117	0.449	0.495	0.49	0.643	0.534	0.53	0.581	0.509	0.691	0.541	0.635	0.607	0.524	0.479	0.569	0.443	0.491	0.512	0.588	0.522	0.504	0.494	0.521
	1 day, 16:29:10	37.1	0.584	0.441	0.582	0.616	0.553	0.542	0.512	0.451	0.648	0.626	0.624	0.628	0.121	0.118	0.119	0.119	0.119	0.121	0.119	0.117	0.117	0.118	0.128	0.117	0.45	0.496	0.492	0.661	0.535	0.531	0.582	0.509	0.692	0.542	0.636	0.607	0.524	0.485	0.57	0.444	0.492	0.513	0.588	0.522	0.504	0.497	0.522
	1 day, 16:39:10	37	0.585	0.446	0.584	0.617	0.555	0.542	0.512	0.452	0.649	0.627	0.625	0.628	0.121	0.119	0.119	0.119	0.119	0.121	0.119	0.117	0.117	0.118	0.127	0.117	0.45	0.499	0.493	0.662	0.537	0.532	0.583	0.51	0.694	0.542	0.637	0.609	0.525	0.49	0.57	0.444	0.493	0.514	0.591	0.523	0.506	0.497	0.523
	1 day, 16:49:10	37.1	0.585	0.449	0.585	0.618	0.554	0.543	0.513	0.453	0.651	0.628	0.625	0.629	0.121	0.118	0.119	0.119	0.119	0.12	0.119	0.116	0.117	0.118	0.207	0.117	0.45	0.501	0.493	0.645	0.538	0.534	0.583	0.512	0.695	0.543	0.638	0.609	0.526	0.489	0.572	0.444	0.493	0.514	0.59	0.525	0.506	0.495	0.524
	1 day, 16:59:10	37.1	0.587	0.451	0.585	0.619	0.555	0.544	0.514	0.454	0.651	0.629	0.627	0.631	0.121	0.118	0.119	0.119	0.119	0.12	0.119	0.117	0.117	0.118	0.295	0.117	0.451	0.504	0.494	0.651	0.538	0.535	0.585	0.511	0.695	0.543	0.639	0.61	0.526	0.49	0.573	0.444	0.495	0.515	0.591	0.525	0.507	0.5	0.524
	1 day, 17:09:10	37	0.586	0.452	0.586	0.619	0.556	0.545	0.515	0.454	0.652	0.629	0.628	0.632	0.121	0.118	0.119	0.119	0.119	0.12	0.119	0.117	0.117	0.118	0.123	0.117	0.451	0.507	0.495	0.647	0.539	0.536	0.585	0.512	0.697	0.544	0.64	0.611	0.526	0.494	0.574	0.445	0.495	0.515	0.592	0.526	0.507	0.495	0.525
	1 day, 17:19:10	37.1	0.587	0.452	0.588	0.62	0.556	0.545	0.516	0.455	0.653	0.63	0.629	0.634	0.121	0.118	0.119	0.119	0.119	0.121	0.119	0.117	0.118	0.117	0.123	0.117	0.452	0.509	0.495	0.647	0.54	0.538	0.586	0.513	0.697	0.544	0.641	0.613	0.526	0.494	0.575	0.445	0.495	0.516	0.593	0.528	0.508	0.496	0.525
	1 day, 17:29:10	37	0.587	0.45	0.59	0.623	0.558	0.545	0.516	0.457	0.655	0.63	0.63	0.634	0.121	0.118	0.119	0.119	0.119	0.121	0.119	0.117	0.117	0.117	0.208	0.117	0.452	0.511	0.496	0.648	0.54	0.538	0.586	0.515	0.7	0.544	0.642	0.614	0.527	0.496	0.576	0.444	0.495	0.516	0.594	0.529	0.509	0.501	0.526
	1 day, 17:39:10	37	0.589	0.452	0.591	0.623	0.559	0.545	0.517	0.457	0.655	0.631	0.631	0.636	0.121	0.118	0.119	0.119	0.119	0.121	0.119	0.117	0.118	0.118	0.126	0.117	0.452	0.514	0.497	0.649	0.541	0.54	0.587	0.515	0.7	0.545	0.644	0.615	0.527	0.5	0.577	0.446	0.496	0.517	0.595	0.53	0.509	0.503	0.527
	1 day, 17:49:10	37	0.588	0.452	0.591	0.623	0.558	0.545	0.518	0.457	0.657	0.631	0.632	0.636	0.121	0.118	0.119	0.119	0.119	0.121	0.119	0.117	0.117	0.117	0.224	0.117	0.452	0.518	0.499	0.65	0.541	0.54	0.587	0.516	0.701	0.545	0.643	0.615	0.527	0.502	0.578	0.445	0.496	0.517	0.595	0.53	0.511	0.503	0.527
	1 day, 17:59:10	37	0.588	0.454	0.593	0.624	0.56	0.546	0.519	0.459	0.657	0.631	0.632	0.637	0.121	0.118	0.119	0.119	0.119	0.121	0.119	0.116	0.117	0.119	0.125	0.117	0.453	0.522	0.501	0.652	0.542	0.542	0.588	0.517	0.702	0.547	0.644	0.616	0.528	0.505	0.578	0.448	0.497	0.518	0.596	0.531	0.512	0.504	0.528
	1 day, 18:09:10	37	0.589	0.456	0.593	0.625	0.56	0.546	0.52	0.459	0.658	0.633	0.634	0.638	0.121	0.118	0.119	0.119	0.119	0.121	0.119	0.117	0.118	0.119	0.208	0.117	0.453	0.528	0.5	0.652	0.543	0.543	0.59	0.517	0.704	0.548	0.646	0.618	0.529	0.508	0.581	0.447	0.497	0.518	0.597	0.532	0.513	0.507	0.529
	1 day, 18:19:10	37	0.589	0.461	0.594	0.626	0.562	0.547	0.522	0.46	0.659	0.632	0.635	0.639	0.121	0.118	0.119	0.119	0.119	0.121	0.119	0.117	0.117	0.118	0.206	0.117	0.453	0.531	0.5	0.653	0.543	0.544	0.59	0.518	0.705	0.548	0.646	0.619	0.529	0.51	0.581	0.447	0.497	0.519	0.598	0.533	0.513	0.508	0.53
	1 day, 18:29:10	37.1	0.59	0.464	0.593	0.626	0.561	0.547	0.523	0.461	0.66	0.634	0.635	0.64	0.121	0.118	0.119	0.119	0.119	0.12	0.119	0.117	0.117	0.118	0.122	0.117	0.454	0.535	0.499	0.654	0.545	0.545	0.591	0.518	0.704	0.548	0.648	0.619	0.529	0.516	0.583	0.447	0.498	0.519	0.598	0.533	0.513	0.51	0.529
	1 day, 18:39:10	37	0.59	0.469	0.595	0.628	0.561	0.547	0.525	0.462	0.661	0.634	0.636	0.641	0.121	0.118	0.119	0.119	0.119	0.121	0.119	0.117	0.117	0.118	0.125	0.117	0.454	0.538	0.501	0.655	0.549	0.546	0.591	0.52	0.706	0.549	0.648	0.62	0.529	0.52	0.584	0.448	0.499	0.52	0.6	0.534	0.514	0.511	0.53
	1 day, 18:49:10	37	0.591	0.471	0.596	0.628	0.562	0.547	0.526	0.462	0.662	0.634	0.637	0.642	0.121	0.118	0.119	0.119	0.119	0.121	0.119	0.117	0.117	0.119	0.211	0.117	0.454	0.542	0.502	0.656	0.548	0.547	0.592	0.52	0.708	0.548	0.649	0.621	0.53	0.521	0.583	0.449	0.498	0.52	0.6	0.535	0.513	0.512	0.531
	1 day, 18:59:10	37	0.591	0.476	0.597	0.629	0.563	0.548	0.528	0.463	0.663	0.636	0.638	0.643	0.121	0.118	0.119	0.119	0.119	0.121	0.119	0.117	0.117	0.121	0.123	0.117	0.455	0.544	0.503	0.657	0.547	0.547	0.593	0.52	0.708	0.549	0.65	0.622	0.53	0.528	0.584	0.449	0.5	0.521	0.601	0.536	0.514	0.515	0.531
	1 day, 19:09:10	37	0.592	0.479	0.598	0.631	0.565	0.549	0.531	0.464	0.664	0.636	0.639	0.644	0.121	0.118	0.119	0.119	0.119	0.121	0.119	0.117	0.118	0.118	0.214	0.117	0.455	0.546	0.503	0.659	0.549	0.549	0.593	0.522	0.709	0.55	0.652	0.623	0.53	0.526	0.586	0.449	0.5	0.522	0.602	0.536	0.515	0.516	0.532
	1 day, 19:19:10	37	0.592	0.482	0.598	0.632	0.564	0.549	0.533	0.465	0.664	0.637	0.64	0.645	0.121	0.118	0.119	0.119	0.119	0.12	0.119	0.116	0.118	0.118	0.123	0.117	0.456	0.553	0.502	0.66	0.546	0.549	0.594	0.522	0.711	0.55	0.652	0.623	0.531	0.529	0.586	0.45	0.5	0.522	0.602	0.537	0.515	0.517	0.532
	1 day, 19:29:10	37	0.592	0.485	0.6	0.633	0.566	0.55	0.535	0.465	0.665	0.637	0.64	0.646	0.121	0.118	0.119	0.119	0.119	0.121	0.119	0.117	0.118	0.118	0.124	0.117	0.455	0.555	0.504	0.661	0.548	0.55	0.594	0.523	0.713	0.551	0.653	0.625	0.532	0.533	0.588	0.45	0.501	0.523	0.603	0.539	0.516	0.519	0.533
	1 day, 19:39:10	37	0.593	0.486	0.599	0.634	0.566	0.55	0.537	0.466	0.667	0.637	0.641	0.647	0.121	0.118	0.119	0.119	0.119	0.12	0.119	0.117	0.118	0.12	0.124	0.117	0.456	0.561	0.504	0.662	0.553	0.55	0.595	0.524	0.713	0.552	0.653	0.625	0.532	0.541	0.587	0.451	0.501	0.523	0.603	0.539	0.515	0.52	0.533
	1 day, 19:49:10	37.1	0.594	0.49	0.599	0.635	0.567	0.551	0.54	0.467	0.667	0.638	0.643	0.648	0.121	0.118	0.119	0.119	0.119	0.12	0.119	0.117	0.118	0.118	0.125	0.117	0.457	0.564	0.507	0.663	0.55	0.551	0.595	0.524	0.715	0.552	0.654	0.626	0.533	0.542	0.589	0.449	0.501	0.524	0.604	0.54	0.516	0.521	0.534
	1 day, 19:59:10	37	0.594	0.49	0.599	0.635	0.567	0.551	0.542	0.468	0.668	0.638	0.643	0.65	0.121	0.118	0.119	0.119	0.119	0.121	0.119	0.117	0.118	0.118	0.122	0.117	0.457	0.566	0.504	0.663	0.551	0.552	0.596	0.526	0.714	0.553	0.656	0.627	0.533	0.54	0.589	0.45	0.502	0.525	0.604	0.54	0.516	0.518	0.534
	1 day, 20:09:10	37	0.594	0.49	0.599	0.636	0.567	0.551	0.544	0.468	0.669	0.638	0.644	0.652	0.121	0.118	0.119	0.119	0.119	0.12	0.119	0.117	0.118	0.121	0.122	0.117	0.458	0.572	0.504	0.665	0.55	0.552	0.597	0.527	0.716	0.553	0.656	0.628	0.533	0.541	0.589	0.451	0.502	0.526	0.605	0.54	0.517	0.519	0.535
	1 day, 20:19:10	36.9	0.595	0.495	0.6	0.637	0.569	0.552	0.547	0.469	0.67	0.638	0.644	0.652	0.121	0.118	0.119	0.119	0.119	0.12	0.119	0.117	0.118	0.118	0.201	0.117	0.458	0.575	0.507	0.666	0.555	0.553	0.598	0.527	0.717	0.554	0.657	0.629	0.534	0.541	0.59	0.452	0.503	0.527	0.605	0.541	0.517	0.518	0.535
	1 day, 20:29:10	37	0.595	0.496	0.6	0.638	0.568	0.553	0.549	0.47	0.671	0.64	0.646	0.654	0.121	0.118	0.119	0.119	0.119	0.12	0.119	0.117	0.118	0.118	0.276	0.117	0.458	0.581	0.506	0.667	0.552	0.553	0.598	0.527	0.717	0.554	0.658	0.63	0.534	0.543	0.59	0.452	0.503	0.528	0.607	0.541	0.517	0.516	0.536
	1 day, 20:39:10	37	0.597	0.502	0.602	0.639	0.57	0.553	0.553	0.471	0.67	0.64	0.647	0.656	0.121	0.118	0.119	0.119	0.119	0.12	0.119	0.117	0.118	0.12	0.127	0.117	0.459	0.583	0.507	0.668	0.554	0.555	0.599	0.529	0.72	0.554	0.659	0.632	0.534	0.548	0.593	0.453	0.504	0.53	0.608	0.543	0.518	0.518	0.537
	1 day, 20:49:10	37	0.597	0.506	0.603	0.64	0.57	0.554	0.554	0.472	0.671	0.64	0.648	0.657	0.121	0.118	0.119	0.119	0.119	0.121	0.119	0.117	0.118	0.118	0.193	0.117	0.46	0.587	0.508	0.67	0.557	0.555	0.6	0.529	0.72	0.556	0.66	0.632	0.535	0.56	0.594	0.453	0.506	0.531	0.608	0.543	0.519	0.519	0.537
	1 day, 20:59:10	37	0.597	0.508	0.605	0.64	0.569	0.555	0.556	0.473	0.672	0.64	0.649	0.658	0.121	0.118	0.119	0.119	0.119	0.12	0.119	0.116	0.118	0.118	0.195	0.117	0.46	0.592	0.509	0.671	0.554	0.554	0.601	0.53	0.722	0.555	0.66	0.633	0.536	0.556	0.594	0.454	0.505	0.531	0.609	0.544	0.52	0.52	0.538
	1 day, 21:09:10	37	0.598	0.509	0.606	0.641	0.57	0.556	0.558	0.474	0.673	0.641	0.649	0.661	0.121	0.119	0.119	0.119	0.119	0.12	0.119	0.117	0.118	0.118	0.122	0.117	0.461	0.596	0.509	0.672	0.562	0.555	0.602	0.531	0.722	0.557	0.661	0.633	0.536	0.559	0.595	0.452	0.506	0.532	0.609	0.545	0.52	0.522	0.538
	1 day, 21:19:10	37	0.598	0.512	0.607	0.642	0.571	0.557	0.561	0.474	0.674	0.641	0.651	0.662	0.121	0.118	0.119	0.119	0.119	0.12	0.119	0.117	0.118	0.117	0.125	0.117	0.461	0.599	0.509	0.685	0.556	0.556	0.602	0.532	0.724	0.558	0.664	0.634	0.536	0.561	0.595	0.454	0.506	0.532	0.609	0.546	0.52	0.523	0.539
	1 day, 21:29:10	37.1	0.6	0.514	0.609	0.643	0.572	0.558	0.562	0.475	0.676	0.641	0.651	0.664	0.121	0.118	0.119	0.119	0.119	0.12	0.119	0.117	0.118	0.118	0.266	0.117	0.461	0.605	0.509	0.686	0.561	0.556	0.603	0.532	0.724	0.557	0.663	0.634	0.536	0.562	0.596	0.454	0.506	0.533	0.61	0.547	0.521	0.524	0.539
	1 day, 21:39:10	37	0.6	0.517	0.612	0.643	0.572	0.559	0.564	0.476	0.676	0.641	0.652	0.665	0.121	0.118	0.119	0.119	0.119	0.12	0.119	0.117	0.118	0.118	0.199	0.117	0.462	0.605	0.51	0.676	0.563	0.557	0.603	0.532	0.726	0.558	0.663	0.635	0.536	0.566	0.597	0.455	0.507	0.533	0.611	0.547	0.521	0.525	0.539
	1 day, 21:49:10	37.1	0.601	0.52	0.614	0.644	0.572	0.56	0.566	0.477	0.677	0.642	0.653	0.668	0.121	0.118	0.119	0.119	0.119	0.121	0.119	0.117	0.118	0.118	0.214	0.117	0.463	0.613	0.509	0.676	0.56	0.557	0.604	0.533	0.726	0.559	0.663	0.636	0.536	0.567	0.598	0.455	0.508	0.535	0.613	0.549	0.522	0.526	0.54
	1 day, 21:59:10	37	0.602	0.522	0.616	0.645	0.572	0.562	0.568	0.477	0.677	0.642	0.654	0.67	0.121	0.118	0.119	0.119	0.119	0.12	0.119	0.117	0.118	0.118	0.208	0.117	0.464	0.616	0.51	0.68	0.56	0.558	0.605	0.533	0.727	0.559	0.665	0.637	0.536	0.568	0.598	0.455	0.508	0.536	0.612	0.548	0.522	0.527	0.54
	1 day, 22:09:10	37	0.603	0.525	0.618	0.645	0.573	0.563	0.569	0.479	0.678	0.643	0.655	0.672	0.121	0.118	0.119	0.119	0.119	0.12	0.119	0.117	0.118	0.12	0.125	0.117	0.464	0.62	0.514	0.697	0.562	0.559	0.606	0.534	0.728	0.56	0.666	0.639	0.537	0.576	0.599	0.456	0.509	0.536	0.614	0.549	0.522	0.527	0.541
	1 day, 22:19:10	37	0.603	0.528	0.62	0.647	0.574	0.566	0.57	0.479	0.678	0.643	0.656	0.674	0.121	0.118	0.119	0.119	0.119	0.12	0.119	0.117	0.118	0.118	0.194	0.117	0.465	0.623	0.512	0.696	0.562	0.559	0.607	0.535	0.727	0.56	0.666	0.639	0.538	0.583	0.601	0.456	0.51	0.537	0.614	0.55	0.523	0.528	0.541
	1 day, 22:29:10	37	0.604	0.53	0.622	0.647	0.573	0.567	0.571	0.48	0.679	0.643	0.656	0.676	0.121	0.118	0.119	0.119	0.119	0.12	0.119	0.117	0.118	0.118	0.122	0.117	0.466	0.628	0.514	0.697	0.563	0.559	0.608	0.536	0.728	0.561	0.667	0.64	0.538	0.577	0.602	0.456	0.51	0.537	0.616	0.55	0.523	0.53	0.542
	1 day, 22:39:10	37	0.605	0.533	0.623	0.648	0.574	0.569	0.571	0.481	0.679	0.643	0.657	0.678	0.121	0.119	0.119	0.119	0.119	0.12	0.119	0.117	0.118	0.118	0.122	0.117	0.466	0.63	0.517	0.697	0.565	0.56	0.608	0.536	0.726	0.561	0.667	0.64	0.539	0.586	0.603	0.456	0.51	0.538	0.615	0.548	0.523	0.53	0.542
	1 day, 22:49:10	37.1	0.606	0.535	0.624	0.649	0.575	0.571	0.571	0.482	0.679	0.643	0.659	0.68	0.121	0.118	0.119	0.119	0.119	0.12	0.119	0.117	0.118	0.118	0.197	0.117	0.467	0.634	0.512	0.697	0.571	0.559	0.609	0.538	0.726	0.562	0.668	0.642	0.539	0.589	0.602	0.457	0.512	0.539	0.618	0.549	0.524	0.531	0.543
	1 day, 22:59:10	37	0.607	0.539	0.626	0.649	0.574	0.573	0.571	0.482	0.681	0.643	0.659	0.682	0.121	0.118	0.119	0.119	0.119	0.12	0.119	0.117	0.118	0.12	0.124	0.117	0.467	0.636	0.513	0.698	0.569	0.56	0.61	0.538	0.726	0.562	0.667	0.641	0.538	0.593	0.604	0.458	0.512	0.54	0.617	0.551	0.524	0.532	0.542
	1 day, 23:09:10	37	0.609	0.541	0.627	0.65	0.575	0.575	0.57	0.483	0.681	0.644	0.662	0.685	0.121	0.119	0.119	0.119	0.119	0.12	0.119	0.117	0.118	0.12	0.124	0.117	0.468	0.639	0.511	0.699	0.57	0.56	0.611	0.539	0.726	0.562	0.669	0.643	0.539	0.597	0.604	0.458	0.512	0.54	0.619	0.55	0.524	0.533	0.542
	1 day, 23:19:10	37	0.61	0.544	0.629	0.651	0.575	0.577	0.57	0.484	0.682	0.644	0.662	0.687	0.121	0.118	0.119	0.119	0.119	0.121	0.119	0.117	0.118	0.118	0.122	0.117	0.469	0.642	0.512	0.699	0.567	0.561	0.612	0.54	0.725	0.562	0.669	0.644	0.539	0.599	0.604	0.458	0.513	0.541	0.62	0.551	0.525	0.534	0.543
	1 day, 23:29:10	37	0.611	0.549	0.63	0.652	0.574	0.58	0.57	0.484	0.682	0.644	0.662	0.69	0.121	0.119	0.119	0.119	0.119	0.121	0.119	0.117	0.118	0.118	0.127	0.117	0.469	0.645	0.513	0.698	0.572	0.561	0.614	0.54	0.724	0.562	0.67	0.644	0.539	0.599	0.605	0.458	0.513	0.541	0.621	0.552	0.525	0.535	0.544
	1 day, 23:39:10	37.1	0.613	0.552	0.632	0.652	0.576	0.582	0.57	0.484	0.683	0.645	0.665	0.693	0.121	0.119	0.119	0.119	0.119	0.12	0.119	0.117	0.118	0.12	0.192	0.117	0.47	0.65	0.525	0.699	0.573	0.561	0.614	0.541	0.726	0.563	0.672	0.646	0.54	0.605	0.606	0.459	0.513	0.541	0.622	0.552	0.525	0.536	0.545
	1 day, 23:49:10	37	0.614	0.553	0.634	0.653	0.575	0.584	0.569	0.486	0.684	0.645	0.666	0.695	0.121	0.118	0.119	0.119	0.119	0.121	0.119	0.117	0.118	0.118	0.123	0.117	0.471	0.653	0.527	0.7	0.572	0.562	0.616	0.542	0.727	0.563	0.671	0.646	0.54	0.601	0.606	0.46	0.514	0.542	0.623	0.552	0.526	0.537	0.545
	1 day, 23:59:10	37	0.616	0.556	0.634	0.653	0.576	0.587	0.567	0.486	0.684	0.646	0.668	0.698	0.121	0.118	0.119	0.119	0.119	0.12	0.119	0.117	0.118	0.118	0.262	0.117	0.471	0.655	0.514	0.699	0.573	0.562	0.617	0.543	0.726	0.564	0.673	0.648	0.541	0.606	0.606	0.459	0.514	0.542	0.623	0.552	0.526	0.536	0.545
	2 days, 0:09:10	37	0.617	0.557	0.636	0.654	0.576	0.59	0.568	0.487	0.685	0.646	0.669	0.702	0.121	0.119	0.119	0.119	0.119	0.121	0.119	0.117	0.118	0.118	0.122	0.117	0.472	0.658	0.528	0.701	0.574	0.562	0.618	0.543	0.726	0.564	0.674	0.649	0.541	0.608	0.607	0.459	0.514	0.542	0.625	0.553	0.526	0.536	0.546
	2 days, 0:19:10	37	0.62	0.567	0.639	0.655	0.577	0.594	0.569	0.487	0.685	0.648	0.672	0.707	0.121	0.119	0.119	0.119	0.119	0.121	0.119	0.117	0.118	0.118	0.122	0.117	0.473	0.662	0.531	0.7	0.575	0.563	0.619	0.544	0.727	0.565	0.674	0.649	0.542	0.613	0.608	0.46	0.515	0.547	0.625	0.553	0.527	0.536	0.546
	2 days, 0:29:10	37	0.621	0.569	0.639	0.656	0.576	0.596	0.569	0.488	0.686	0.647	0.673	0.71	0.121	0.119	0.119	0.119	0.119	0.12	0.119	0.117	0.118	0.119	0.125	0.117	0.474	0.663	0.53	0.701	0.576	0.564	0.62	0.545	0.727	0.566	0.676	0.651	0.542	0.614	0.609	0.46	0.515	0.549	0.627	0.554	0.528	0.537	0.547
	2 days, 0:39:10	37.1	0.623	0.571	0.64	0.656	0.577	0.597	0.569	0.489	0.687	0.648	0.675	0.713	0.121	0.119	0.119	0.119	0.119	0.12	0.119	0.117	0.118	0.119	0.122	0.117	0.475	0.666	0.527	0.7	0.576	0.564	0.621	0.544	0.727	0.566	0.676	0.651	0.543	0.618	0.611	0.461	0.516	0.548	0.628	0.554	0.528	0.535	0.547
	2 days, 0:49:10	37	0.624	0.572	0.642	0.656	0.576	0.6	0.569	0.49	0.688	0.649	0.676	0.716	0.121	0.119	0.119	0.119	0.119	0.12	0.119	0.117	0.118	0.118	0.122	0.117	0.475	0.668	0.528	0.7	0.577	0.564	0.623	0.546	0.728	0.566	0.677	0.651	0.543	0.621	0.611	0.461	0.516	0.55	0.628	0.554	0.529	0.536	0.547
	2 days, 0:59:10	37	0.625	0.575	0.643	0.657	0.576	0.603	0.569	0.49	0.688	0.649	0.678	0.719	0.121	0.119	0.119	0.119	0.119	0.12	0.119	0.117	0.118	0.118	0.122	0.117	0.476	0.671	0.533	0.7	0.578	0.566	0.624	0.546	0.727	0.567	0.678	0.653	0.543	0.622	0.611	0.461	0.516	0.55	0.629	0.554	0.528	0.537	0.548
	2 days, 1:09:10	37	0.627	0.577	0.644	0.658	0.577	0.606	0.57	0.49	0.689	0.65	0.68	0.722	0.121	0.119	0.119	0.119	0.119	0.12	0.119	0.117	0.118	0.118	0.208	0.117	0.477	0.673	0.536	0.7	0.578	0.566	0.625	0.547	0.728	0.568	0.679	0.654	0.544	0.621	0.614	0.461	0.517	0.552	0.63	0.555	0.529	0.537	0.549
	2 days, 1:19:10	37	0.629	0.579	0.646	0.659	0.578	0.609	0.571	0.491	0.689	0.65	0.682	0.726	0.121	0.119	0.119	0.119	0.119	0.121	0.119	0.117	0.118	0.117	0.262	0.117	0.478	0.675	0.537	0.701	0.579	0.566	0.626	0.547	0.728	0.568	0.679	0.655	0.545	0.623	0.614	0.462	0.519	0.553	0.632	0.555	0.53	0.538	0.549
	2 days, 1:29:10	37	0.63	0.581	0.647	0.659	0.578	0.611	0.572	0.492	0.69	0.651	0.684	0.729	0.121	0.119	0.119	0.119	0.119	0.121	0.119	0.117	0.118	0.118	0.189	0.117	0.478	0.678	0.538	0.702	0.58	0.567	0.627	0.548	0.728	0.568	0.68	0.655	0.545	0.625	0.614	0.462	0.518	0.553	0.632	0.556	0.531	0.539	0.55
	2 days, 1:39:10	37	0.632	0.588	0.648	0.66	0.578	0.613	0.574	0.492	0.69	0.652	0.687	0.732	0.121	0.119	0.119	0.119	0.119	0.12	0.119	0.117	0.118	0.118	0.224	0.117	0.479	0.681	0.539	0.703	0.581	0.567	0.629	0.548	0.728	0.568	0.68	0.656	0.545	0.628	0.615	0.463	0.52	0.554	0.633	0.556	0.531	0.539	0.55
	2 days, 1:49:10	37.1	0.634	0.588	0.65	0.661	0.578	0.615	0.575	0.493	0.691	0.653	0.689	0.735	0.121	0.119	0.119	0.119	0.119	0.12	0.119	0.117	0.118	0.118	0.122	0.117	0.48	0.683	0.537	0.703	0.582	0.568	0.629	0.549	0.728	0.569	0.68	0.656	0.546	0.631	0.613	0.463	0.519	0.554	0.633	0.556	0.531	0.54	0.55
	2 days, 1:59:10	37.1	0.635	0.59	0.651	0.662	0.579	0.617	0.576	0.493	0.692	0.653	0.691	0.737	0.121	0.119	0.119	0.119	0.119	0.121	0.119	0.117	0.118	0.119	0.122	0.117	0.481	0.686	0.537	0.704	0.583	0.568	0.631	0.55	0.728	0.571	0.682	0.658	0.546	0.633	0.616	0.464	0.52	0.555	0.635	0.557	0.532	0.541	0.551
	2 days, 2:09:10	37	0.636	0.593	0.652	0.662	0.579	0.62	0.577	0.493	0.693	0.654	0.693	0.741	0.121	0.119	0.119	0.119	0.119	0.121	0.119	0.117	0.118	0.119	0.122	0.117	0.482	0.688	0.538	0.703	0.584	0.568	0.633	0.55	0.728	0.57	0.682	0.658	0.547	0.634	0.614	0.464	0.52	0.555	0.635	0.556	0.532	0.54	0.551
	2 days, 2:19:10	37	0.637	0.596	0.654	0.662	0.579	0.622	0.577	0.494	0.693	0.655	0.695	0.743	0.121	0.119	0.119	0.119	0.119	0.12	0.119	0.117	0.118	0.118	0.126	0.117	0.483	0.69	0.539	0.704	0.585	0.569	0.633	0.551	0.727	0.57	0.682	0.659	0.546	0.636	0.617	0.465	0.52	0.555	0.636	0.556	0.532	0.541	0.551
	2 days, 2:29:10	37	0.639	0.599	0.655	0.663	0.58	0.625	0.58	0.494	0.694	0.657	0.699	0.747	0.121	0.119	0.119	0.119	0.119	0.121	0.119	0.117	0.118	0.118	0.256	0.117	0.484	0.693	0.541	0.703	0.585	0.569	0.634	0.551	0.728	0.571	0.683	0.66	0.548	0.635	0.618	0.465	0.521	0.556	0.638	0.557	0.533	0.542	0.552
	2 days, 2:39:10	37	0.64	0.601	0.656	0.663	0.58	0.626	0.581	0.495	0.694	0.657	0.701	0.75	0.121	0.119	0.119	0.119	0.119	0.121	0.119	0.117	0.118	0.118	0.183	0.117	0.485	0.695	0.543	0.703	0.586	0.569	0.636	0.552	0.727	0.571	0.684	0.661	0.548	0.637	0.618	0.465	0.52	0.556	0.637	0.557	0.533	0.542	0.552
	2 days, 2:49:10	37	0.642	0.603	0.657	0.664	0.58	0.629	0.581	0.495	0.695	0.658	0.703	0.753	0.121	0.119	0.119	0.119	0.119	0.121	0.119	0.117	0.118	0.118	0.122	0.117	0.486	0.696	0.54	0.704	0.586	0.569	0.636	0.553	0.728	0.571	0.684	0.661	0.548	0.639	0.618	0.466	0.522	0.556	0.639	0.557	0.534	0.543	0.553
	2 days, 2:59:10	37	0.643	0.606	0.659	0.665	0.583	0.63	0.583	0.495	0.696	0.661	0.706	0.757	0.121	0.119	0.119	0.119	0.119	0.121	0.119	0.117	0.118	0.12	0.122	0.117	0.487	0.698	0.544	0.705	0.587	0.57	0.638	0.553	0.728	0.572	0.685	0.663	0.549	0.641	0.618	0.466	0.522	0.557	0.641	0.558	0.534	0.544	0.554
	2 days, 3:09:10	37	0.644	0.609	0.66	0.666	0.582	0.632	0.585	0.496	0.696	0.662	0.709	0.759	0.121	0.119	0.119	0.119	0.119	0.121	0.119	0.117	0.118	0.118	0.136	0.117	0.489	0.7	0.542	0.705	0.588	0.57	0.639	0.554	0.728	0.572	0.685	0.664	0.549	0.642	0.618	0.466	0.522	0.557	0.64	0.558	0.534	0.543	0.553
	2 days, 3:19:10	37.1	0.645	0.612	0.661	0.666	0.583	0.632	0.586	0.496	0.696	0.663	0.712	0.763	0.121	0.119	0.119	0.119	0.119	0.121	0.119	0.117	0.118	0.118	0.122	0.117	0.49	0.703	0.545	0.703	0.589	0.57	0.64	0.554	0.728	0.573	0.686	0.665	0.55	0.642	0.619	0.466	0.522	0.557	0.641	0.558	0.535	0.544	0.554
	2 days, 3:29:10	37	0.647	0.614	0.663	0.667	0.584	0.633	0.587	0.496	0.697	0.665	0.715	0.766	0.121	0.119	0.119	0.119	0.119	0.121	0.119	0.117	0.118	0.118	0.122	0.117	0.492	0.704	0.544	0.706	0.589	0.571	0.641	0.555	0.728	0.573	0.686	0.665	0.55	0.644	0.621	0.467	0.523	0.558	0.642	0.559	0.536	0.545	0.554
	2 days, 3:39:10	37	0.647	0.616	0.664	0.668	0.584	0.634	0.588	0.498	0.697	0.665	0.717	0.769	0.121	0.119	0.119	0.119	0.119	0.12	0.119	0.117	0.119	0.12	0.183	0.117	0.493	0.706	0.542	0.707	0.59	0.571	0.642	0.556	0.728	0.574	0.687	0.667	0.551	0.644	0.621	0.468	0.524	0.558	0.643	0.559	0.536	0.545	0.555
	2 days, 3:49:10	37	0.649	0.62	0.665	0.669	0.586	0.635	0.59	0.497	0.698	0.668	0.72	0.772	0.121	0.119	0.119	0.119	0.119	0.12	0.119	0.117	0.118	0.118	0.181	0.117	0.494	0.708	0.545	0.706	0.59	0.572	0.643	0.556	0.728	0.574	0.688	0.667	0.551	0.646	0.621	0.468	0.524	0.558	0.644	0.559	0.536	0.545	0.555
	2 days, 3:59:10	37.1	0.65	0.622	0.666	0.669	0.587	0.636	0.591	0.498	0.699	0.67	0.724	0.776	0.121	0.119	0.119	0.119	0.119	0.12	0.119	0.117	0.118	0.118	0.122	0.117	0.496	0.709	0.547	0.707	0.59	0.572	0.644	0.557	0.729	0.575	0.689	0.669	0.551	0.648	0.622	0.468	0.525	0.558	0.645	0.559	0.537	0.546	0.556
	2 days, 4:09:10	37	0.652	0.625	0.667	0.671	0.588	0.637	0.592	0.498	0.699	0.672	0.727	0.779	0.121	0.119	0.119	0.119	0.119	0.122	0.119	0.117	0.118	0.118	0.122	0.117	0.498	0.711	0.545	0.708	0.591	0.572	0.646	0.558	0.73	0.575	0.69	0.67	0.552	0.649	0.623	0.469	0.525	0.558	0.645	0.558	0.536	0.546	0.556
	2 days, 4:19:10	37	0.654	0.629	0.669	0.672	0.589	0.636	0.595	0.498	0.699	0.673	0.73	0.782	0.121	0.119	0.119	0.119	0.119	0.12	0.119	0.117	0.118	0.119	0.122	0.117	0.5	0.714	0.545	0.708	0.592	0.573	0.647	0.559	0.73	0.576	0.691	0.671	0.553	0.647	0.623	0.469	0.525	0.558	0.645	0.56	0.537	0.546	0.557
	2 days, 4:29:10	37	0.654	0.63	0.67	0.672	0.59	0.636	0.594	0.499	0.699	0.675	0.733	0.785	0.121	0.119	0.119	0.119	0.119	0.12	0.119	0.117	0.118	0.118	0.124	0.117	0.502	0.716	0.548	0.708	0.592	0.573	0.648	0.559	0.73	0.577	0.691	0.672	0.554	0.652	0.624	0.47	0.526	0.559	0.647	0.56	0.538	0.546	0.558
	2 days, 4:39:10	37	0.655	0.634	0.672	0.672	0.59	0.636	0.596	0.499	0.699	0.676	0.735	0.788	0.121	0.119	0.119	0.119	0.119	0.121	0.119	0.117	0.118	0.118	0.122	0.117	0.504	0.718	0.548	0.707	0.593	0.574	0.65	0.56	0.731	0.577	0.691	0.673	0.555	0.651	0.624	0.47	0.527	0.559	0.648	0.561	0.538	0.546	0.558
	2 days, 4:49:10	37	0.655	0.636	0.672	0.673	0.59	0.634	0.597	0.499	0.7	0.678	0.737	0.79	0.121	0.119	0.119	0.119	0.119	0.121	0.119	0.117	0.118	0.118	0.123	0.117	0.506	0.72	0.549	0.709	0.594	0.575	0.651	0.561	0.731	0.577	0.692	0.675	0.555	0.651	0.626	0.471	0.528	0.559	0.649	0.561	0.539	0.546	0.559
	2 days, 4:59:10	37	0.656	0.639	0.673	0.674	0.591	0.632	0.6	0.5	0.7	0.679	0.742	0.794	0.121	0.119	0.119	0.119	0.119	0.121	0.119	0.117	0.119	0.119	0.183	0.117	0.509	0.722	0.548	0.71	0.593	0.575	0.652	0.561	0.731	0.577	0.693	0.676	0.556	0.652	0.626	0.471	0.53	0.559	0.65	0.561	0.539	0.546	0.559
	2 days, 5:09:10	37.1	0.657	0.642	0.674	0.674	0.592	0.631	0.6	0.5	0.701	0.681	0.743	0.796	0.121	0.119	0.119	0.119	0.119	0.121	0.119	0.117	0.118	0.118	0.126	0.117	0.51	0.723	0.549	0.711	0.594	0.575	0.653	0.561	0.732	0.577	0.693	0.676	0.556	0.654	0.627	0.472	0.53	0.559	0.65	0.562	0.539	0.546	0.559
	2 days, 5:19:10	36.9	0.656	0.643	0.675	0.675	0.592	0.63	0.599	0.5	0.702	0.682	0.745	0.799	0.121	0.119	0.119	0.119	0.119	0.121	0.119	0.117	0.119	0.118	0.124	0.117	0.512	0.724	0.55	0.711	0.594	0.576	0.654	0.562	0.732	0.578	0.694	0.677	0.556	0.654	0.626	0.472	0.531	0.559	0.65	0.562	0.539	0.547	0.559
	2 days, 5:29:10	37	0.658	0.645	0.676	0.676	0.593	0.63	0.602	0.501	0.703	0.683	0.748	0.802	0.121	0.119	0.119	0.119	0.119	0.12	0.119	0.117	0.119	0.118	0.177	0.117	0.515	0.727	0.548	0.71	0.595	0.577	0.655	0.563	0.732	0.579	0.694	0.679	0.557	0.654	0.625	0.472	0.532	0.559	0.651	0.561	0.539	0.547	0.56
	2 days, 5:39:10	37	0.658	0.647	0.676	0.677	0.593	0.629	0.603	0.501	0.704	0.684	0.75	0.805	0.121	0.119	0.119	0.119	0.119	0.12	0.119	0.117	0.119	0.118	0.187	0.117	0.517	0.729	0.552	0.712	0.596	0.577	0.657	0.564	0.733	0.58	0.695	0.679	0.558	0.655	0.627	0.472	0.533	0.559	0.652	0.562	0.54	0.548	0.56
	2 days, 5:49:10	37	0.659	0.651	0.677	0.678	0.593	0.628	0.604	0.502	0.704	0.685	0.752	0.807	0.121	0.119	0.119	0.119	0.119	0.121	0.119	0.117	0.118	0.12	0.189	0.117	0.519	0.732	0.55	0.712	0.595	0.578	0.658	0.564	0.733	0.58	0.695	0.68	0.558	0.656	0.627	0.473	0.534	0.56	0.653	0.562	0.541	0.548	0.561
	2 days, 5:59:10	37	0.66	0.653	0.678	0.678	0.593	0.627	0.604	0.502	0.705	0.686	0.754	0.809	0.121	0.119	0.119	0.119	0.119	0.12	0.119	0.117	0.119	0.119	0.122	0.117	0.521	0.733	0.55	0.714	0.596	0.579	0.658	0.565	0.734	0.58	0.696	0.681	0.559	0.657	0.627	0.473	0.534	0.56	0.653	0.563	0.541	0.55	0.561
	2 days, 6:09:10	37	0.66	0.655	0.679	0.678	0.593	0.626	0.604	0.502	0.706	0.687	0.756	0.811	0.121	0.119	0.119	0.119	0.119	0.12	0.119	0.117	0.118	0.118	0.123	0.117	0.524	0.734	0.553	0.714	0.596	0.579	0.659	0.565	0.734	0.581	0.696	0.682	0.558	0.657	0.627	0.474	0.536	0.56	0.654	0.561	0.541	0.557	0.561
	2 days, 6:19:10	37	0.659	0.656	0.68	0.679	0.593	0.626	0.607	0.503	0.706	0.687	0.757	0.812	0.121	0.119	0.119	0.119	0.119	0.121	0.119	0.117	0.118	0.119	0.122	0.117	0.526	0.736	0.552	0.714	0.597	0.58	0.661	0.566	0.734	0.58	0.697	0.683	0.559	0.658	0.626	0.475	0.536	0.56	0.655	0.563	0.542	0.557	0.562
	2 days, 6:29:10	37	0.659	0.659	0.681	0.679	0.593	0.625	0.607	0.503	0.708	0.688	0.759	0.815	0.121	0.119	0.119	0.12	0.119	0.121	0.119	0.117	0.119	0.119	0.122	0.117	0.528	0.737	0.554	0.714	0.598	0.581	0.662	0.567	0.735	0.581	0.698	0.684	0.56	0.658	0.628	0.475	0.537	0.56	0.656	0.562	0.542	0.559	0.562
	2 days, 6:39:10	37	0.656	0.663	0.682	0.681	0.593	0.625	0.611	0.503	0.707	0.689	0.76	0.815	0.121	0.119	0.119	0.12	0.119	0.12	0.119	0.117	0.118	0.119	0.123	0.117	0.529	0.738	0.554	0.714	0.598	0.582	0.664	0.567	0.734	0.581	0.698	0.684	0.561	0.658	0.627	0.474	0.539	0.56	0.655	0.563	0.543	0.559	0.563
	2 days, 6:49:10	37	0.655	0.664	0.683	0.681	0.594	0.625	0.612	0.504	0.709	0.69	0.763	0.817	0.122	0.119	0.119	0.12	0.119	0.121	0.119	0.117	0.119	0.118	0.126	0.117	0.532	0.74	0.557	0.714	0.599	0.583	0.666	0.569	0.736	0.582	0.7	0.686	0.562	0.659	0.629	0.474	0.54	0.56	0.657	0.563	0.543	0.563	0.564
	2 days, 6:59:10	37	0.655	0.667	0.684	0.681	0.594	0.624	0.614	0.504	0.709	0.691	0.764	0.819	0.122	0.119	0.119	0.12	0.119	0.121	0.119	0.117	0.119	0.119	0.123	0.117	0.534	0.74	0.554	0.714	0.601	0.583	0.666	0.569	0.736	0.582	0.7	0.687	0.563	0.659	0.628	0.475	0.541	0.56	0.659	0.563	0.544	0.561	0.564
	2 days, 7:09:10	37.1	0.656	0.669	0.684	0.682	0.594	0.624	0.615	0.505	0.71	0.692	0.766	0.822	0.122	0.119	0.119	0.12	0.119	0.121	0.119	0.117	0.119	0.118	0.124	0.117	0.536	0.742	0.554	0.715	0.601	0.584	0.668	0.57	0.736	0.582	0.701	0.688	0.564	0.66	0.629	0.475	0.541	0.56	0.659	0.563	0.544	0.561	0.565
	2 days, 7:19:10	37	0.656	0.671	0.685	0.683	0.594	0.624	0.616	0.505	0.711	0.693	0.766	0.821	0.122	0.119	0.119	0.12	0.119	0.121	0.119	0.117	0.119	0.118	0.123	0.117	0.538	0.743	0.557	0.715	0.601	0.585	0.669	0.57	0.736	0.583	0.702	0.689	0.564	0.661	0.629	0.475	0.541	0.56	0.659	0.563	0.544	0.576	0.565
	2 days, 7:29:10	37.1	0.656	0.673	0.685	0.683	0.595	0.622	0.617	0.506	0.712	0.693	0.767	0.823	0.122	0.119	0.119	0.12	0.119	0.121	0.119	0.117	0.119	0.118	0.193	0.117	0.54	0.743	0.559	0.716	0.602	0.585	0.669	0.571	0.736	0.583	0.701	0.689	0.564	0.66	0.63	0.476	0.543	0.56	0.659	0.563	0.545	0.577	0.565
	2 days, 7:39:10	37	0.659	0.674	0.686	0.684	0.595	0.623	0.619	0.508	0.712	0.694	0.77	0.824	0.122	0.119	0.119	0.12	0.119	0.121	0.119	0.117	0.119	0.119	0.179	0.117	0.543	0.745	0.556	0.716	0.602	0.586	0.671	0.572	0.737	0.583	0.703	0.69	0.565	0.66	0.629	0.476	0.545	0.56	0.66	0.563	0.546	0.575	0.565
	2 days, 7:49:10	37	0.66	0.676	0.687	0.685	0.596	0.622	0.619	0.507	0.713	0.694	0.771	0.826	0.122	0.119	0.119	0.12	0.119	0.121	0.119	0.117	0.119	0.12	0.124	0.117	0.544	0.746	0.555	0.716	0.602	0.586	0.672	0.572	0.737	0.583	0.703	0.69	0.566	0.661	0.629	0.476	0.546	0.561	0.661	0.563	0.546	0.575	0.566
	2 days, 7:59:10	37	0.66	0.679	0.688	0.686	0.596	0.622	0.622	0.507	0.714	0.695	0.773	0.827	0.122	0.119	0.12	0.12	0.119	0.121	0.119	0.117	0.119	0.119	0.125	0.118	0.547	0.747	0.555	0.716	0.603	0.587	0.673	0.573	0.738	0.583	0.703	0.691	0.567	0.66	0.629	0.477	0.547	0.561	0.662	0.564	0.546	0.579	0.566
	2 days, 8:09:10	37	0.661	0.68	0.689	0.685	0.597	0.621	0.622	0.507	0.714	0.695	0.774	0.829	0.122	0.119	0.119	0.12	0.119	0.121	0.119	0.117	0.119	0.118	0.124	0.117	0.549	0.748	0.557	0.718	0.604	0.588	0.674	0.575	0.738	0.584	0.705	0.694	0.567	0.66	0.628	0.477	0.547	0.561	0.663	0.563	0.547	0.578	0.566
	2 days, 8:19:10	37.1	0.662	0.681	0.689	0.686	0.597	0.621	0.622	0.508	0.715	0.696	0.774	0.83	0.122	0.119	0.119	0.12	0.119	0.121	0.119	0.117	0.119	0.118	0.124	0.117	0.551	0.748	0.56	0.718	0.604	0.588	0.675	0.576	0.738	0.584	0.705	0.695	0.567	0.661	0.629	0.477	0.548	0.561	0.663	0.563	0.547	0.579	0.567
	2 days, 8:29:10	37	0.661	0.682	0.69	0.686	0.598	0.622	0.625	0.508	0.715	0.695	0.778	0.83	0.122	0.119	0.119	0.12	0.119	0.121	0.119	0.117	0.119	0.118	0.123	0.117	0.553	0.749	0.561	0.718	0.605	0.59	0.677	0.576	0.739	0.585	0.706	0.697	0.568	0.661	0.628	0.477	0.549	0.561	0.665	0.564	0.548	0.58	0.568
	2 days, 8:39:10	37	0.663	0.685	0.69	0.687	0.599	0.622	0.627	0.509	0.716	0.696	0.779	0.832	0.122	0.119	0.119	0.12	0.119	0.121	0.119	0.117	0.119	0.118	0.126	0.118	0.556	0.75	0.561	0.718	0.605	0.59	0.678	0.576	0.739	0.585	0.706	0.697	0.569	0.662	0.628	0.478	0.55	0.561	0.665	0.563	0.549	0.58	0.568
	2 days, 8:49:10	37	0.664	0.687	0.691	0.687	0.6	0.621	0.626	0.509	0.717	0.696	0.78	0.834	0.122	0.119	0.12	0.12	0.119	0.121	0.119	0.117	0.119	0.118	0.167	0.118	0.56	0.751	0.559	0.718	0.607	0.591	0.679	0.577	0.74	0.585	0.708	0.699	0.569	0.662	0.628	0.478	0.549	0.561	0.666	0.564	0.549	0.581	0.569
	2 days, 8:59:10	37	0.666	0.688	0.692	0.689	0.601	0.622	0.627	0.51	0.718	0.697	0.781	0.836	0.122	0.119	0.119	0.12	0.119	0.121	0.119	0.117	0.119	0.118	0.171	0.118	0.561	0.753	0.56	0.718	0.606	0.591	0.679	0.578	0.74	0.586	0.708	0.699	0.571	0.664	0.629	0.478	0.55	0.561	0.667	0.564	0.55	0.576	0.569
	2 days, 9:09:10	37	0.668	0.692	0.693	0.689	0.602	0.623	0.631	0.51	0.718	0.697	0.785	0.837	0.122	0.119	0.12	0.12	0.119	0.121	0.119	0.117	0.119	0.118	0.123	0.117	0.564	0.754	0.563	0.719	0.608	0.592	0.682	0.579	0.741	0.586	0.71	0.702	0.572	0.665	0.629	0.479	0.552	0.562	0.669	0.565	0.55	0.582	0.57
	2 days, 9:19:10	37.1	0.67	0.692	0.694	0.689	0.603	0.623	0.632	0.51	0.719	0.698	0.786	0.838	0.122	0.119	0.119	0.12	0.119	0.121	0.119	0.117	0.119	0.118	0.169	0.117	0.565	0.754	0.565	0.72	0.608	0.593	0.684	0.58	0.742	0.588	0.711	0.703	0.573	0.665	0.628	0.479	0.554	0.562	0.669	0.565	0.551	0.587	0.571
	2 days, 9:29:10	37	0.671	0.694	0.694	0.69	0.603	0.622	0.632	0.51	0.72	0.699	0.786	0.838	0.122	0.119	0.12	0.12	0.119	0.122	0.119	0.117	0.119	0.118	0.168	0.118	0.567	0.754	0.564	0.719	0.608	0.593	0.684	0.579	0.741	0.587	0.71	0.702	0.573	0.665	0.628	0.479	0.555	0.562	0.67	0.565	0.552	0.586	0.571
	2 days, 9:39:10	37	0.673	0.695	0.695	0.691	0.604	0.622	0.632	0.511	0.722	0.701	0.788	0.84	0.122	0.119	0.12	0.12	0.119	0.121	0.119	0.117	0.119	0.118	0.174	0.118	0.568	0.754	0.564	0.72	0.608	0.593	0.685	0.58	0.742	0.587	0.711	0.705	0.573	0.665	0.629	0.48	0.556	0.562	0.67	0.565	0.552	0.578	0.572
	2 days, 9:49:10	37	0.674	0.696	0.696	0.691	0.605	0.622	0.632	0.512	0.722	0.702	0.789	0.839	0.122	0.119	0.12	0.12	0.119	0.121	0.119	0.117	0.119	0.118	0.126	0.117	0.57	0.755	0.565	0.72	0.609	0.593	0.686	0.581	0.743	0.588	0.712	0.706	0.574	0.665	0.628	0.48	0.556	0.562	0.67	0.564	0.552	0.586	0.572
	2 days, 9:59:10	37	0.675	0.697	0.696	0.691	0.606	0.623	0.634	0.512	0.723	0.703	0.79	0.841	0.122	0.119	0.12	0.12	0.119	0.121	0.119	0.117	0.119	0.118	0.123	0.118	0.572	0.756	0.564	0.721	0.61	0.594	0.687	0.582	0.744	0.588	0.713	0.707	0.574	0.665	0.628	0.479	0.556	0.563	0.672	0.565	0.554	0.587	0.573
	2 days, 10:09:10	37	0.677	0.699	0.697	0.692	0.607	0.623	0.632	0.513	0.725	0.704	0.791	0.845	0.122	0.119	0.12	0.12	0.119	0.121	0.119	0.117	0.119	0.118	0.123	0.118	0.574	0.757	0.565	0.721	0.61	0.594	0.688	0.582	0.745	0.589	0.714	0.709	0.576	0.666	0.629	0.48	0.555	0.562	0.671	0.565	0.554	0.585	0.572
	2 days, 10:19:10	37	0.679	0.7	0.698	0.693	0.608	0.624	0.635	0.514	0.726	0.705	0.794	0.844	0.122	0.119	0.12	0.12	0.119	0.121	0.119	0.117	0.119	0.118	0.165	0.118	0.575	0.758	0.566	0.722	0.61	0.595	0.689	0.583	0.745	0.59	0.715	0.71	0.576	0.666	0.629	0.481	0.556	0.563	0.673	0.565	0.555	0.588	0.573
	2 days, 10:29:10	37	0.681	0.701	0.698	0.694	0.608	0.624	0.633	0.514	0.726	0.705	0.796	0.845	0.122	0.119	0.12	0.12	0.119	0.121	0.119	0.117	0.119	0.118	0.17	0.118	0.576	0.759	0.566	0.723	0.611	0.595	0.692	0.584	0.745	0.59	0.715	0.711	0.577	0.666	0.629	0.481	0.557	0.563	0.673	0.565	0.555	0.591	0.574
	2 days, 10:39:10	37	0.683	0.705	0.7	0.694	0.61	0.625	0.638	0.514	0.725	0.703	0.799	0.844	0.122	0.119	0.12	0.12	0.119	0.121	0.119	0.117	0.119	0.118	0.167	0.118	0.579	0.759	0.565	0.724	0.611	0.596	0.693	0.585	0.746	0.591	0.718	0.714	0.578	0.666	0.629	0.481	0.557	0.563	0.677	0.566	0.556	0.59	0.575
	2 days, 10:49:10	37	0.684	0.705	0.7	0.695	0.611	0.626	0.638	0.515	0.724	0.703	0.801	0.845	0.122	0.119	0.119	0.12	0.119	0.121	0.119	0.117	0.119	0.118	0.194	0.118	0.58	0.76	0.566	0.724	0.612	0.597	0.695	0.586	0.747	0.592	0.719	0.716	0.579	0.666	0.628	0.482	0.558	0.563	0.677	0.566	0.557	0.589	0.576
	2 days, 10:59:10	37	0.686	0.707	0.701	0.695	0.611	0.626	0.637	0.516	0.724	0.703	0.802	0.845	0.122	0.119	0.12	0.12	0.12	0.122	0.12	0.117	0.119	0.118	0.123	0.118	0.582	0.761	0.567	0.725	0.613	0.597	0.696	0.586	0.747	0.592	0.719	0.716	0.579	0.667	0.629	0.482	0.559	0.564	0.677	0.567	0.558	0.597	0.576
	2 days, 11:09:10	37	0.688	0.709	0.702	0.696	0.613	0.627	0.639	0.516	0.724	0.703	0.805	0.848	0.122	0.119	0.12	0.12	0.12	0.121	0.119	0.117	0.119	0.12	0.125	0.118	0.583	0.761	0.566	0.725	0.613	0.598	0.697	0.586	0.748	0.592	0.72	0.718	0.581	0.667	0.629	0.482	0.56	0.564	0.678	0.566	0.558	0.592	0.576
	2 days, 11:19:10	37	0.69	0.71	0.702	0.696	0.613	0.628	0.639	0.516	0.724	0.703	0.805	0.85	0.122	0.119	0.12	0.12	0.119	0.121	0.119	0.117	0.119	0.118	0.123	0.118	0.584	0.762	0.566	0.725	0.613	0.598	0.698	0.587	0.748	0.592	0.721	0.719	0.582	0.665	0.629	0.483	0.56	0.564	0.679	0.566	0.559	0.595	0.577
	2 days, 11:29:10	37	0.693	0.711	0.704	0.697	0.614	0.628	0.639	0.517	0.724	0.704	0.808	0.85	0.122	0.119	0.12	0.12	0.12	0.121	0.12	0.117	0.119	0.119	0.124	0.118	0.584	0.763	0.565	0.725	0.613	0.598	0.699	0.587	0.749	0.592	0.722	0.72	0.583	0.666	0.629	0.483	0.561	0.564	0.679	0.566	0.56	0.596	0.578
	2 days, 11:39:10	37	0.696	0.713	0.704	0.698	0.614	0.628	0.64	0.517	0.724	0.705	0.808	0.851	0.122	0.119	0.12	0.12	0.12	0.121	0.12	0.117	0.119	0.119	0.124	0.118	0.586	0.765	0.565	0.726	0.614	0.599	0.701	0.588	0.75	0.593	0.723	0.722	0.584	0.668	0.63	0.484	0.561	0.564	0.68	0.566	0.561	0.595	0.578
	2 days, 11:49:10	37	0.699	0.714	0.705	0.697	0.616	0.63	0.641	0.518	0.723	0.702	0.812	0.849	0.122	0.119	0.12	0.12	0.12	0.122	0.119	0.117	0.119	0.119	0.188	0.118	0.586	0.765	0.568	0.727	0.615	0.6	0.703	0.59	0.75	0.595	0.726	0.724	0.586	0.668	0.631	0.485	0.563	0.565	0.682	0.566	0.562	0.597	0.579
	2 days, 11:59:10	37	0.701	0.715	0.705	0.698	0.616	0.629	0.64	0.518	0.724	0.703	0.812	0.851	0.122	0.119	0.12	0.12	0.12	0.122	0.12	0.117	0.119	0.119	0.123	0.118	0.588	0.766	0.57	0.727	0.615	0.6	0.704	0.59	0.751	0.595	0.727	0.726	0.586	0.668	0.63	0.485	0.563	0.565	0.682	0.566	0.563	0.598	0.579
	2 days, 12:09:10	37.1	0.702	0.717	0.706	0.699	0.617	0.631	0.64	0.519	0.724	0.704	0.814	0.853	0.122	0.119	0.12	0.12	0.12	0.121	0.12	0.117	0.119	0.119	0.123	0.118	0.589	0.766	0.572	0.728	0.615	0.601	0.706	0.59	0.751	0.595	0.727	0.726	0.587	0.668	0.63	0.485	0.566	0.565	0.684	0.566	0.563	0.597	0.58
Results
		1	2	3	4	5	6	7	8	9	10	11	12
	A	0.333	0.416	0.354	0.307	0.33	0.306	0.309	0.267	0.388	0.557	0.357	0.458	Max V [600]
		0.986	0.905	0.995	0.97	0.998	0.983	0.997	0.998	0.998	0.999	0.991	0.99	R-Squared [600]
		03:19:10	2 days, 0:09:10	1 day, 0:19:10	06:59:10	03:19:10	2 days, 0:09:10	07:39:10	1 day, 5:39:10	00:59:10	00:49:10	19:09:10	00:39:10	t at Max V [600]
		01:14:22	1 day, 8:42:20	12:36:00	02:12:31	01:27:06	1 day, 0:37:05	02:27:54	16:10:24	00:28:21	00:18:13	06:43:57	00:13:06	Lagtime [600]
	B	0.025	0.032	0.025	-0.103	-0.036	-0.057	-0.101	0.582	0.131	0.116	9.375	-0.132	Max V [600]
		0.989	0.738	0.936	0.477	0.816	0.88	0.801	0.763	0.636	0.702	0.767	0.709	R-Squared [600]
		01:09:10	01:19:10	00:59:10	00:29:10	00:59:10	17:19:10	08:59:10	11:49:10	00:49:10	01:19:10	00:39:10	00:39:10	t at Max V [600]
		01:10:46	00:59:48	00:42:22	?????	00:26:23	18:03:44	09:23:43	11:31:43	00:40:00	01:20:33	00:47:56	00:40:59	Lagtime [600]
	C	0.376	0.461	0.432	0.654	0.363	0.354	0.346	0.481	0.527	0.509	0.347	0.375	Max V [600]
		0.998	0.978	0.838	0.851	0.999	1	0.998	0.942	0.971	0.981	0.978	0.993	R-Squared [600]
		02:09:10	1 day, 19:29:10	1 day, 23:29:10	1 day, 16:19:10	03:19:10	02:59:10	03:09:10	1 day, 4:59:10	1 day, 2:09:10	01:49:10	07:49:10	22:49:10	t at Max V [600]
		01:00:17	1 day, 4:59:37	1 day, 10:19:43	1 day, 3:43:01	01:06:00	01:16:58	01:13:06	20:19:17	14:21:30	00:59:02	01:51:49	09:08:19	Lagtime [600]
	D	0.365	0.466	0.417	0.519	0.59	0.323	0.349	0.5	0.365	0.444	0.401	0.379	Max V [600]
		0.997	0.954	0.996	0.889	0.685	0.998	0.999	0.979	0.964	0.736	0.991	0.996	R-Squared [600]
		01:49:10	1 day, 22:49:10	1 day, 8:09:10	1 day, 3:49:10	1 day, 5:19:10	08:19:10	17:09:10	1 day, 6:59:10	01:29:10	2 days, 7:19:10	07:59:10	17:59:10	t at Max V [600]
		01:00:34	1 day, 7:18:37	19:29:47	19:43:09	21:11:47	02:10:34	04:58:48	22:15:34	00:40:34	1 day, 15:45:18	02:45:48	07:50:05	Lagtime [600]
	E	0.644	0.478	0.384	0.396	0.652	0.65	0.642	0.4	0.394	0.492	0.766	1.752	Max V [600]
		0.975	0.945	0.997	0.998	0.978	0.958	0.996	0.822	0.997	0.979	0.476	0.696	R-Squared [600]
		16:49:10	1 day, 14:09:10	01:59:10	01:49:10	19:59:10	22:19:10	15:39:10	1 day, 3:59:10	01:49:10	21:09:10	2 days, 9:29:10	2 days, 8:49:10	t at Max V [600]
		10:33:51	1 day, 5:48:47	01:01:56	01:02:06	14:11:54	15:40:53	09:32:06	19:20:49	00:44:15	13:04:25	2 days, 1:27:28	2 days, 5:04:07	Lagtime [600]
	F	0.663	0.338	0.381	0.585	0.542	0.667	0.729	0.31	0.372	0.518	0.761	0.674	Max V [600]
		0.796	0.998	0.999	0.762	0.823	0.904	0.979	0.991	0.978	0.817	0.732	0.989	R-Squared [600]
		03:09:10	02:59:10	01:49:10	14:49:10	14:09:10	14:19:10	12:29:10	01:49:10	01:49:10	17:49:10	12:39:10	14:19:10	t at Max V [600]
		02:00:11	01:17:09	00:58:27	09:48:33	08:46:04	09:06:02	08:29:41	00:48:39	00:56:58	11:00:17	08:12:42	09:24:57	Lagtime [600]
	G	0.261	0.234	0.263	0.317	0.336	0.346	0.347	0.282	0.315	0.331	0.304	0.317	Max V [600]
		0.993	0.999	0.998	0.998	0.995	0.999	0.994	0.997	0.997	0.999	0.991	0.993	R-Squared [600]
		01:39:10	01:19:10	01:19:10	01:49:10	01:49:10	01:49:10	01:49:10	01:49:10	01:49:10	01:49:10	01:59:10	01:59:10	t at Max V [600]
		00:49:12	00:51:39	00:49:26	01:00:35	00:52:41	00:57:26	00:58:37	00:53:59	00:52:09	00:49:46	00:51:08	00:50:16	Lagtime [600]
	H	0.353	0.418	0.268	0.354	0.304	0.24	0.279	-0.229	0.263	0.219	0.499	0.232	Max V [600]
		0.978	0.833	0.85	0.844	0.827	0.979	0.914	0.996	0.969	0.773	0.751	0.957	R-Squared [600]
		16:29:10	13:19:10	22:39:10	2 days, 6:09:10	13:19:10	01:19:10	13:19:10	14:09:10	16:39:10	1 day, 1:29:10	2 days, 9:59:10	01:09:10	t at Max V [600]
		13:04:35	11:52:37	19:28:25	2 days, 1:51:12	09:24:26	00:54:30	09:24:33	14:51:52	12:49:35	19:28:32	2 days, 7:53:09	00:46:14	Lagtime [600]
[truncated: 49 more columns]

## Sheet: Plate 2 - Sheet1
Software Version	3.10.06
Experiment File Path:	C:\Users\Public\Documents\Experiments\test1.xpt
Protocol File Path:	C:\Users\Public\Documents\Protocols\MEW mCherry 16h.prt
Plate Number	Plate 2
Date	2024-09-27
Time	03:18:30
Reader Type:	Synergy H1
Reader Serial Number:	2103058
Reading Type	Reader
Procedure Details
Plate Type	96 WELL PLATE (Use plate lid)
Eject plate on completion
Set Temperature	Setpoint 37°C
	Preheat before moving to next step
Start Kinetic	Runtime 60:00:00 (HH:MM:SS), Interval 0:10:00, 361 Reads
Shake	Orbital: Continuous
	Frequency: 282 cpm (3 mm)
Read	Absorbance Endpoint
	Full Plate
	Wavelengths: 600
	Read Speed: Normal, Delay: 100 msec, Measurements/Data Point: 8
End Kinetic
Layout
		1	2	3	4	5	6	7	8	9	10	11	12
	A	SPL29	SPL1	SPL2	SPL3	SPL4	SPL5	SPL6	SPL7	SPL8	SPL9	SPL10	SPL21	Well ID
	B	SPL30	SPL1	SPL7	SPL13	SPL19	SPL25	SPL31	SPL37	SPL43	SPL49	SPL55	SPL22	Well ID
	C	SPL31	SPL2	SPL8	SPL14	SPL20	SPL26	SPL32	SPL38	SPL44	SPL50	SPL56	SPL23	Well ID
	D	SPL32	SPL3	SPL9	SPL15	SPL21	SPL27	SPL33	SPL39	SPL45	SPL51	SPL57	SPL24	Well ID
	E	SPL33	SPL4	SPL10	SPL16	SPL22	SPL28	SPL34	SPL40	SPL46	SPL52	SPL58	SPL25	Well ID
	F	SPL34	SPL5	SPL11	SPL17	SPL23	SPL29	SPL35	SPL41	SPL47	SPL53	SPL59	SPL26	Well ID
	G	SPL35	SPL6	SPL12	SPL18	SPL24	SPL30	SPL36	SPL42	SPL48	SPL54	SPL60	SPL27	Well ID
	H	SPL36	SPL11	SPL12	SPL13	SPL14	SPL15	SPL16	SPL17	SPL18	SPL19	SPL20	SPL28	Well ID
600
	Time	T° 600	A1	A2	A3	A4	A5	A6	A7	A8	A9	A10	A11	A12	B1	B2	B3	B4	B5	B6	B7	B8	B9	B10	B11	B12	C1	C2	C3	C4	C5	C6	C7	C8	C9	C10	C11	C12	D1	D2	D3	D4	D5	D6	D7	D8	D9	D10	D11
	00:09:10	37	0.117	0.117	0.116	0.117	0.115	0.117	0.117	0.116	0.116	0.121	0.116	0.114	0.136	0.141	0.142	0.143	0.14	0.141	0.142	0.14	0.144	0.142	0.14	0.142	0.139	0.139	0.141	0.141	0.142	0.141	0.141	0.141	0.143	0.142	0.146	0.153	0.142	0.144	0.143	0.142	0.142	0.141	0.141	0.142	0.141	0.142	0.142
	00:19:10	37	0.116	0.116	0.115	0.117	0.115	0.117	0.117	0.115	0.116	0.118	0.116	0.114	0.136	0.141	0.142	0.143	0.139	0.141	0.142	0.139	0.144	0.142	0.14	0.142	0.139	0.138	0.141	0.141	0.142	0.14	0.14	0.141	0.143	0.142	0.146	0.152	0.141	0.144	0.143	0.141	0.142	0.141	0.14	0.142	0.141	0.143	0.142
	00:29:10	37	0.116	0.116	0.115	0.117	0.115	0.117	0.117	0.115	0.116	0.116	0.116	0.114	0.136	0.141	0.142	0.143	0.14	0.14	0.141	0.139	0.143	0.141	0.141	0.143	0.139	0.138	0.141	0.141	0.142	0.14	0.14	0.141	0.143	0.142	0.146	0.152	0.141	0.144	0.143	0.142	0.143	0.142	0.141	0.142	0.141	0.143	0.142
	00:39:10	37	0.116	0.116	0.115	0.117	0.115	0.117	0.116	0.115	0.115	0.116	0.116	0.114	0.136	0.141	0.142	0.144	0.14	0.141	0.142	0.14	0.143	0.142	0.141	0.143	0.139	0.138	0.141	0.142	0.142	0.14	0.141	0.141	0.143	0.142	0.147	0.152	0.142	0.144	0.143	0.142	0.143	0.141	0.141	0.143	0.142	0.143	0.142
	00:49:10	37	0.116	0.116	0.115	0.117	0.115	0.116	0.116	0.115	0.115	0.116	0.116	0.114	0.137	0.141	0.143	0.144	0.14	0.141	0.142	0.14	0.144	0.142	0.142	0.144	0.139	0.139	0.141	0.142	0.142	0.141	0.141	0.142	0.144	0.143	0.147	0.153	0.142	0.144	0.144	0.142	0.143	0.142	0.142	0.143	0.142	0.144	0.143
	00:59:10	37	0.117	0.116	0.115	0.117	0.115	0.117	0.117	0.115	0.115	0.116	0.116	0.114	0.138	0.142	0.144	0.145	0.141	0.142	0.143	0.141	0.145	0.144	0.142	0.145	0.14	0.139	0.142	0.143	0.143	0.141	0.141	0.143	0.145	0.144	0.147	0.153	0.143	0.145	0.145	0.143	0.144	0.143	0.143	0.144	0.144	0.145	0.144
	01:09:10	37	0.117	0.117	0.115	0.117	0.115	0.117	0.117	0.115	0.116	0.116	0.116	0.114	0.139	0.143	0.144	0.146	0.142	0.142	0.144	0.142	0.146	0.145	0.143	0.146	0.142	0.14	0.143	0.144	0.144	0.143	0.143	0.144	0.147	0.145	0.148	0.155	0.144	0.146	0.146	0.144	0.145	0.144	0.144	0.146	0.146	0.146	0.145
	01:19:10	37.1	0.117	0.116	0.115	0.117	0.115	0.117	0.117	0.115	0.116	0.116	0.116	0.114	0.141	0.145	0.145	0.148	0.143	0.144	0.145	0.143	0.147	0.146	0.144	0.147	0.143	0.141	0.144	0.145	0.145	0.144	0.144	0.145	0.147	0.146	0.148	0.155	0.145	0.147	0.147	0.145	0.147	0.145	0.145	0.147	0.146	0.147	0.146
	01:29:10	37	0.117	0.116	0.116	0.117	0.115	0.117	0.117	0.115	0.116	0.116	0.116	0.115	0.142	0.147	0.147	0.15	0.145	0.146	0.147	0.145	0.149	0.148	0.145	0.148	0.145	0.143	0.146	0.147	0.148	0.145	0.145	0.147	0.149	0.149	0.15	0.157	0.147	0.15	0.149	0.147	0.148	0.146	0.147	0.149	0.149	0.149	0.148
	01:39:10	37	0.118	0.116	0.116	0.117	0.115	0.117	0.117	0.116	0.116	0.116	0.116	0.115	0.143	0.148	0.148	0.151	0.147	0.147	0.147	0.146	0.15	0.149	0.145	0.15	0.146	0.144	0.147	0.148	0.149	0.146	0.146	0.149	0.151	0.15	0.151	0.158	0.147	0.151	0.15	0.148	0.15	0.147	0.148	0.15	0.15	0.151	0.149
	01:49:10	37	0.118	0.116	0.116	0.117	0.116	0.117	0.117	0.116	0.116	0.116	0.116	0.115	0.146	0.15	0.149	0.153	0.148	0.149	0.149	0.148	0.152	0.152	0.147	0.151	0.148	0.147	0.149	0.15	0.15	0.148	0.149	0.151	0.154	0.153	0.154	0.16	0.149	0.153	0.152	0.15	0.151	0.149	0.15	0.152	0.153	0.153	0.152
	01:59:10	37	0.118	0.116	0.116	0.117	0.116	0.117	0.117	0.116	0.116	0.116	0.116	0.115	0.147	0.152	0.15	0.155	0.151	0.151	0.15	0.149	0.153	0.153	0.147	0.153	0.15	0.148	0.151	0.152	0.152	0.15	0.15	0.153	0.155	0.155	0.154	0.161	0.151	0.154	0.154	0.152	0.152	0.15	0.151	0.154	0.155	0.155	0.153
	02:09:10	37	0.118	0.116	0.116	0.117	0.116	0.117	0.117	0.115	0.116	0.116	0.116	0.115	0.149	0.153	0.152	0.158	0.154	0.153	0.152	0.151	0.155	0.155	0.148	0.155	0.151	0.15	0.153	0.153	0.154	0.151	0.151	0.154	0.157	0.156	0.156	0.162	0.152	0.156	0.156	0.154	0.154	0.151	0.152	0.156	0.157	0.156	0.155
	02:19:10	37	0.118	0.116	0.116	0.117	0.116	0.118	0.117	0.116	0.116	0.116	0.116	0.115	0.151	0.157	0.153	0.161	0.155	0.155	0.154	0.152	0.157	0.157	0.149	0.156	0.153	0.153	0.155	0.156	0.156	0.153	0.154	0.158	0.16	0.159	0.159	0.164	0.153	0.158	0.158	0.156	0.155	0.153	0.154	0.158	0.16	0.159	0.159
	02:29:10	37.1	0.118	0.116	0.116	0.117	0.116	0.117	0.117	0.116	0.116	0.116	0.116	0.115	0.152	0.158	0.154	0.163	0.157	0.158	0.156	0.154	0.158	0.16	0.149	0.159	0.155	0.154	0.157	0.158	0.158	0.156	0.156	0.159	0.162	0.161	0.16	0.165	0.155	0.16	0.16	0.158	0.157	0.154	0.156	0.16	0.162	0.161	0.162
	02:39:10	37	0.118	0.116	0.116	0.117	0.116	0.117	0.117	0.116	0.116	0.116	0.116	0.115	0.154	0.16	0.155	0.166	0.16	0.16	0.158	0.156	0.16	0.162	0.15	0.16	0.157	0.157	0.16	0.16	0.16	0.158	0.158	0.162	0.164	0.163	0.162	0.167	0.157	0.162	0.162	0.161	0.159	0.156	0.158	0.162	0.164	0.162	0.162
	02:49:10	37	0.118	0.116	0.116	0.117	0.116	0.117	0.117	0.116	0.116	0.116	0.116	0.115	0.156	0.164	0.158	0.169	0.163	0.163	0.161	0.159	0.162	0.165	0.152	0.163	0.16	0.161	0.163	0.163	0.163	0.161	0.161	0.165	0.168	0.168	0.166	0.17	0.159	0.165	0.164	0.163	0.162	0.158	0.16	0.165	0.168	0.166	0.165
	02:59:10	37	0.118	0.116	0.116	0.117	0.116	0.117	0.117	0.116	0.116	0.116	0.116	0.115	0.158	0.165	0.159	0.172	0.165	0.165	0.163	0.161	0.164	0.168	0.153	0.165	0.162	0.162	0.165	0.165	0.165	0.163	0.163	0.167	0.17	0.169	0.168	0.171	0.16	0.166	0.167	0.165	0.164	0.16	0.162	0.166	0.17	0.167	0.167
	03:09:10	37	0.118	0.116	0.116	0.117	0.116	0.117	0.117	0.116	0.116	0.116	0.116	0.115	0.161	0.167	0.16	0.175	0.167	0.168	0.166	0.163	0.166	0.17	0.154	0.168	0.164	0.164	0.167	0.168	0.168	0.165	0.166	0.169	0.172	0.172	0.17	0.172	0.163	0.168	0.169	0.168	0.166	0.162	0.164	0.168	0.172	0.169	0.169
	03:19:10	37	0.118	0.116	0.116	0.117	0.116	0.117	0.117	0.116	0.116	0.116	0.116	0.115	0.162	0.17	0.162	0.177	0.17	0.171	0.168	0.165	0.169	0.173	0.155	0.17	0.166	0.167	0.17	0.171	0.171	0.169	0.169	0.172	0.175	0.175	0.173	0.174	0.164	0.171	0.171	0.171	0.169	0.164	0.166	0.171	0.175	0.172	0.172
	03:29:10	37.1	0.118	0.116	0.116	0.117	0.116	0.117	0.117	0.116	0.116	0.116	0.116	0.115	0.165	0.172	0.164	0.181	0.171	0.172	0.171	0.166	0.17	0.175	0.156	0.172	0.168	0.169	0.172	0.173	0.173	0.171	0.171	0.174	0.177	0.178	0.175	0.176	0.166	0.173	0.173	0.173	0.172	0.167	0.169	0.173	0.178	0.175	0.175
	03:39:10	37	0.118	0.116	0.116	0.117	0.116	0.117	0.117	0.116	0.116	0.116	0.116	0.115	0.168	0.175	0.166	0.184	0.175	0.176	0.174	0.169	0.173	0.178	0.157	0.176	0.171	0.172	0.175	0.176	0.176	0.174	0.174	0.177	0.18	0.181	0.178	0.179	0.169	0.175	0.176	0.176	0.174	0.169	0.171	0.176	0.181	0.177	0.179
	03:49:10	37	0.118	0.116	0.116	0.117	0.116	0.117	0.117	0.116	0.116	0.116	0.116	0.115	0.17	0.177	0.167	0.186	0.178	0.178	0.177	0.171	0.175	0.181	0.159	0.179	0.174	0.174	0.177	0.179	0.178	0.177	0.177	0.181	0.183	0.184	0.182	0.181	0.171	0.177	0.178	0.178	0.177	0.172	0.174	0.178	0.183	0.18	0.182
	03:59:10	37	0.118	0.116	0.116	0.117	0.116	0.117	0.117	0.117	0.116	0.116	0.116	0.115	0.173	0.179	0.169	0.189	0.181	0.181	0.179	0.174	0.178	0.184	0.16	0.182	0.176	0.176	0.18	0.182	0.181	0.18	0.179	0.183	0.186	0.187	0.185	0.184	0.173	0.178	0.18	0.181	0.18	0.174	0.176	0.18	0.186	0.183	0.185
	04:09:10	37	0.118	0.116	0.116	0.117	0.116	0.117	0.117	0.116	0.116	0.116	0.116	0.115	0.176	0.183	0.171	0.192	0.184	0.184	0.183	0.177	0.181	0.188	0.162	0.185	0.179	0.18	0.183	0.186	0.184	0.184	0.184	0.187	0.191	0.192	0.189	0.188	0.176	0.181	0.183	0.184	0.183	0.177	0.18	0.184	0.19	0.187	0.19
	04:19:10	37	0.118	0.116	0.117	0.117	0.116	0.117	0.117	0.116	0.116	0.116	0.116	0.115	0.179	0.187	0.173	0.196	0.187	0.188	0.187	0.181	0.185	0.192	0.164	0.189	0.182	0.184	0.186	0.189	0.188	0.187	0.188	0.192	0.195	0.196	0.194	0.191	0.179	0.184	0.186	0.187	0.187	0.181	0.183	0.188	0.194	0.191	0.193
	04:29:10	37	0.118	0.116	0.116	0.117	0.116	0.117	0.117	0.116	0.116	0.116	0.116	0.115	0.181	0.189	0.175	0.199	0.189	0.19	0.19	0.182	0.187	0.195	0.165	0.192	0.185	0.185	0.188	0.192	0.191	0.19	0.191	0.193	0.197	0.198	0.197	0.194	0.181	0.185	0.188	0.19	0.19	0.184	0.186	0.189	0.196	0.193	0.196
	04:39:10	37	0.118	0.116	0.116	0.117	0.116	0.117	0.117	0.116	0.116	0.116	0.116	0.115	0.185	0.191	0.177	0.203	0.191	0.193	0.193	0.185	0.19	0.198	0.166	0.196	0.187	0.188	0.191	0.195	0.194	0.194	0.194	0.196	0.2	0.202	0.201	0.197	0.184	0.187	0.191	0.192	0.193	0.186	0.188	0.191	0.198	0.196	0.199
	04:49:10	37	0.118	0.116	0.117	0.117	0.116	0.117	0.117	0.116	0.116	0.116	0.116	0.115	0.187	0.194	0.179	0.205	0.194	0.196	0.196	0.188	0.193	0.201	0.168	0.199	0.19	0.19	0.193	0.198	0.197	0.197	0.197	0.198	0.203	0.205	0.204	0.2	0.186	0.189	0.193	0.195	0.195	0.19	0.192	0.194	0.201	0.199	0.203
	04:59:10	37	0.118	0.116	0.117	0.117	0.116	0.117	0.117	0.116	0.116	0.116	0.116	0.115	0.191	0.197	0.181	0.208	0.198	0.199	0.199	0.191	0.196	0.204	0.17	0.203	0.194	0.193	0.196	0.201	0.201	0.2	0.2	0.201	0.206	0.208	0.208	0.203	0.189	0.191	0.196	0.198	0.199	0.193	0.195	0.197	0.205	0.202	0.207
	05:09:10	37	0.118	0.116	0.117	0.117	0.116	0.117	0.117	0.116	0.116	0.116	0.116	0.115	0.193	0.199	0.183	0.211	0.2	0.202	0.201	0.194	0.199	0.207	0.172	0.206	0.196	0.195	0.199	0.204	0.203	0.203	0.203	0.204	0.21	0.212	0.212	0.206	0.193	0.193	0.198	0.2	0.202	0.196	0.198	0.199	0.208	0.205	0.21
	05:19:10	37	0.118	0.116	0.117	0.117	0.116	0.117	0.117	0.116	0.116	0.116	0.116	0.115	0.196	0.202	0.185	0.214	0.202	0.205	0.204	0.196	0.201	0.21	0.173	0.209	0.199	0.198	0.201	0.207	0.207	0.206	0.206	0.206	0.213	0.215	0.216	0.21	0.195	0.195	0.2	0.203	0.205	0.199	0.201	0.201	0.211	0.208	0.214
	05:29:10	37	0.118	0.116	0.117	0.117	0.116	0.117	0.117	0.116	0.116	0.116	0.116	0.115	0.199	0.205	0.187	0.217	0.204	0.207	0.207	0.199	0.205	0.213	0.175	0.212	0.202	0.201	0.204	0.21	0.21	0.209	0.21	0.209	0.216	0.22	0.221	0.214	0.198	0.197	0.203	0.206	0.207	0.202	0.204	0.203	0.214	0.212	0.218
	05:39:10	37	0.118	0.116	0.117	0.117	0.116	0.117	0.117	0.116	0.116	0.116	0.116	0.115	0.201	0.207	0.19	0.22	0.207	0.209	0.21	0.201	0.208	0.216	0.177	0.215	0.206	0.203	0.206	0.213	0.213	0.213	0.213	0.211	0.219	0.223	0.225	0.217	0.201	0.199	0.205	0.208	0.21	0.205	0.207	0.205	0.217	0.215	0.222
	05:49:10	37	0.118	0.116	0.117	0.117	0.116	0.117	0.117	0.116	0.116	0.116	0.116	0.115	0.204	0.209	0.192	0.222	0.208	0.212	0.212	0.203	0.211	0.219	0.179	0.218	0.208	0.206	0.209	0.215	0.216	0.216	0.216	0.212	0.222	0.226	0.229	0.22	0.204	0.201	0.208	0.211	0.213	0.208	0.21	0.206	0.219	0.218	0.225
	05:59:10	37	0.118	0.116	0.116	0.117	0.116	0.117	0.117	0.116	0.116	0.116	0.116	0.115	0.206	0.212	0.194	0.224	0.211	0.214	0.215	0.205	0.213	0.221	0.181	0.221	0.211	0.213	0.211	0.218	0.219	0.219	0.22	0.214	0.225	0.229	0.233	0.223	0.206	0.202	0.21	0.214	0.216	0.211	0.213	0.207	0.222	0.221	0.229
	06:09:10	37	0.118	0.116	0.116	0.117	0.116	0.117	0.117	0.116	0.116	0.116	0.116	0.115	0.208	0.215	0.196	0.227	0.213	0.216	0.217	0.207	0.215	0.223	0.182	0.224	0.214	0.211	0.214	0.221	0.222	0.222	0.223	0.215	0.228	0.232	0.236	0.226	0.21	0.204	0.212	0.216	0.219	0.214	0.216	0.208	0.224	0.224	0.232
	06:19:10	37	0.118	0.116	0.117	0.117	0.116	0.117	0.117	0.116	0.116	0.116	0.116	0.115	0.211	0.218	0.198	0.23	0.215	0.219	0.22	0.209	0.219	0.226	0.185	0.227	0.217	0.212	0.217	0.224	0.225	0.225	0.226	0.216	0.231	0.236	0.24	0.23	0.213	0.206	0.214	0.219	0.222	0.217	0.219	0.209	0.227	0.228	0.236
	06:29:10	37	0.118	0.116	0.117	0.117	0.116	0.117	0.118	0.116	0.116	0.116	0.116	0.115	0.214	0.22	0.2	0.231	0.216	0.221	0.222	0.21	0.22	0.229	0.186	0.229	0.218	0.213	0.218	0.227	0.227	0.228	0.228	0.215	0.232	0.239	0.243	0.232	0.215	0.207	0.216	0.222	0.224	0.22	0.221	0.208	0.229	0.23	0.239
	06:39:10	37	0.118	0.116	0.117	0.117	0.116	0.117	0.117	0.116	0.116	0.116	0.116	0.115	0.216	0.222	0.201	0.234	0.219	0.224	0.224	0.211	0.222	0.232	0.188	0.232	0.222	0.215	0.222	0.23	0.23	0.231	0.231	0.216	0.235	0.242	0.247	0.235	0.217	0.209	0.218	0.224	0.227	0.223	0.224	0.209	0.231	0.233	0.242
	06:49:10	37	0.118	0.116	0.117	0.117	0.116	0.117	0.117	0.116	0.116	0.116	0.116	0.115	0.219	0.225	0.204	0.237	0.222	0.227	0.227	0.213	0.225	0.235	0.19	0.235	0.224	0.217	0.224	0.232	0.233	0.234	0.234	0.217	0.237	0.246	0.251	0.238	0.22	0.21	0.221	0.226	0.229	0.226	0.227	0.209	0.234	0.236	0.245
	06:59:10	37	0.118	0.116	0.117	0.117	0.116	0.117	0.117	0.116	0.116	0.116	0.116	0.115	0.221	0.228	0.206	0.239	0.224	0.229	0.23	0.215	0.228	0.238	0.192	0.237	0.227	0.219	0.227	0.236	0.236	0.237	0.237	0.219	0.241	0.249	0.255	0.242	0.223	0.213	0.223	0.229	0.232	0.228	0.23	0.21	0.237	0.239	0.249
	07:09:10	37	0.118	0.116	0.117	0.117	0.116	0.117	0.117	0.116	0.116	0.116	0.116	0.115	0.223	0.229	0.207	0.241	0.226	0.231	0.232	0.216	0.229	0.24	0.194	0.24	0.229	0.219	0.228	0.238	0.239	0.24	0.239	0.22	0.243	0.252	0.258	0.244	0.226	0.214	0.224	0.232	0.235	0.232	0.233	0.21	0.239	0.242	0.252
	07:19:10	37.1	0.118	0.116	0.117	0.117	0.117	0.117	0.118	0.116	0.116	0.116	0.116	0.115	0.226	0.233	0.209	0.244	0.229	0.234	0.235	0.218	0.232	0.243	0.196	0.243	0.232	0.222	0.231	0.241	0.241	0.243	0.243	0.22	0.246	0.255	0.261	0.247	0.229	0.215	0.227	0.234	0.238	0.234	0.235	0.211	0.242	0.245	0.256
	07:29:10	37	0.118	0.116	0.117	0.117	0.116	0.117	0.117	0.116	0.116	0.116	0.116	0.115	0.229	0.236	0.211	0.246	0.231	0.237	0.238	0.22	0.235	0.246	0.198	0.246	0.234	0.224	0.234	0.244	0.244	0.246	0.246	0.222	0.249	0.258	0.265	0.25	0.231	0.217	0.229	0.237	0.24	0.237	0.238	0.212	0.244	0.248	0.257
	07:39:10	37.1	0.118	0.116	0.117	0.117	0.116	0.117	0.117	0.116	0.116	0.116	0.116	0.115	0.231	0.237	0.213	0.249	0.233	0.24	0.24	0.22	0.236	0.248	0.2	0.249	0.237	0.225	0.234	0.246	0.247	0.249	0.248	0.222	0.25	0.26	0.268	0.253	0.234	0.218	0.231	0.239	0.243	0.239	0.241	0.212	0.246	0.25	0.26
	07:49:10	37	0.118	0.116	0.117	0.117	0.116	0.117	0.117	0.116	0.116	0.116	0.116	0.115	0.234	0.24	0.215	0.252	0.236	0.242	0.244	0.222	0.24	0.252	0.203	0.252	0.24	0.228	0.237	0.249	0.25	0.251	0.252	0.223	0.253	0.264	0.272	0.257	0.236	0.22	0.233	0.241	0.246	0.243	0.243	0.213	0.249	0.253	0.264
	07:59:10	37	0.118	0.116	0.117	0.117	0.116	0.117	0.117	0.116	0.116	0.116	0.116	0.115	0.238	0.243	0.217	0.254	0.239	0.245	0.246	0.224	0.242	0.254	0.204	0.254	0.242	0.23	0.241	0.252	0.253	0.255	0.255	0.225	0.257	0.267	0.275	0.259	0.24	0.221	0.235	0.244	0.248	0.245	0.246	0.214	0.252	0.256	0.266
	08:09:10	37	0.118	0.116	0.117	0.117	0.116	0.117	0.117	0.116	0.116	0.116	0.116	0.115	0.239	0.244	0.219	0.257	0.241	0.248	0.249	0.226	0.244	0.258	0.207	0.258	0.245	0.232	0.241	0.254	0.254	0.257	0.258	0.224	0.258	0.269	0.278	0.262	0.242	0.222	0.237	0.246	0.251	0.248	0.248	0.213	0.253	0.258	0.267
	08:19:10	37	0.118	0.116	0.117	0.117	0.116	0.117	0.117	0.116	0.116	0.116	0.116	0.115	0.242	0.247	0.221	0.259	0.243	0.25	0.251	0.228	0.246	0.26	0.208	0.261	0.247	0.234	0.244	0.257	0.257	0.259	0.261	0.225	0.261	0.272	0.281	0.265	0.245	0.223	0.239	0.248	0.253	0.251	0.25	0.214	0.255	0.26	0.271
	08:29:10	37	0.118	0.116	0.117	0.117	0.116	0.117	0.117	0.116	0.116	0.116	0.116	0.115	0.245	0.249	0.223	0.261	0.245	0.253	0.253	0.229	0.248	0.262	0.21	0.263	0.248	0.235	0.245	0.26	0.258	0.262	0.263	0.225	0.262	0.273	0.282	0.266	0.246	0.224	0.24	0.25	0.256	0.253	0.252	0.214	0.257	0.262	0.272
	08:39:10	37.1	0.118	0.116	0.117	0.117	0.116	0.117	0.117	0.116	0.116	0.116	0.116	0.115	0.247	0.251	0.225	0.264	0.248	0.256	0.257	0.231	0.251	0.266	0.211	0.265	0.25	0.238	0.249	0.263	0.261	0.265	0.266	0.226	0.265	0.276	0.287	0.27	0.249	0.225	0.243	0.252	0.259	0.256	0.254	0.215	0.259	0.264	0.275
	08:49:10	37	0.118	0.116	0.117	0.117	0.116	0.117	0.117	0.116	0.116	0.116	0.116	0.115	0.249	0.253	0.226	0.267	0.251	0.259	0.259	0.233	0.254	0.269	0.214	0.269	0.251	0.24	0.25	0.265	0.263	0.266	0.268	0.228	0.268	0.278	0.289	0.272	0.251	0.226	0.244	0.253	0.261	0.258	0.256	0.215	0.26	0.266	0.277
	08:59:10	37	0.118	0.116	0.117	0.117	0.117	0.117	0.118	0.116	0.116	0.116	0.116	0.115	0.252	0.257	0.229	0.269	0.254	0.263	0.262	0.236	0.256	0.272	0.216	0.271	0.254	0.243	0.253	0.268	0.265	0.268	0.271	0.23	0.271	0.281	0.293	0.274	0.254	0.228	0.246	0.256	0.264	0.261	0.258	0.217	0.263	0.268	0.279
	09:09:10	37	0.118	0.116	0.117	0.117	0.116	0.117	0.118	0.116	0.116	0.116	0.116	0.115	0.255	0.259	0.23	0.272	0.256	0.264	0.264	0.237	0.258	0.275	0.217	0.274	0.254	0.248	0.254	0.27	0.266	0.27	0.274	0.229	0.272	0.282	0.295	0.276	0.256	0.228	0.248	0.257	0.265	0.263	0.259	0.216	0.263	0.269	0.28
	09:19:10	37	0.118	0.116	0.117	0.117	0.116	0.117	0.117	0.116	0.116	0.116	0.116	0.115	0.258	0.261	0.232	0.275	0.259	0.266	0.267	0.239	0.261	0.278	0.219	0.277	0.255	0.248	0.255	0.272	0.267	0.272	0.276	0.229	0.274	0.283	0.298	0.278	0.258	0.229	0.249	0.258	0.267	0.265	0.262	0.216	0.264	0.271	0.281
	09:29:10	37	0.118	0.116	0.117	0.117	0.117	0.117	0.117	0.116	0.116	0.116	0.116	0.115	0.26	0.263	0.235	0.277	0.261	0.269	0.269	0.24	0.263	0.281	0.221	0.28	0.259	0.25	0.257	0.273	0.269	0.273	0.278	0.229	0.276	0.286	0.3	0.28	0.261	0.231	0.251	0.259	0.269	0.267	0.263	0.215	0.264	0.273	0.283
	09:39:10	37	0.118	0.116	0.117	0.117	0.116	0.117	0.117	0.116	0.116	0.116	0.116	0.115	0.263	0.265	0.236	0.279	0.263	0.271	0.272	0.242	0.266	0.284	0.223	0.282	0.259	0.251	0.258	0.275	0.27	0.275	0.28	0.228	0.276	0.286	0.302	0.282	0.263	0.231	0.252	0.26	0.271	0.269	0.264	0.214	0.264	0.272	0.284
	09:49:10	37.1	0.119	0.116	0.117	0.117	0.116	0.117	0.117	0.116	0.116	0.116	0.116	0.115	0.266	0.267	0.238	0.282	0.266	0.274	0.274	0.244	0.269	0.288	0.225	0.286	0.261	0.253	0.259	0.275	0.271	0.277	0.281	0.227	0.276	0.288	0.305	0.285	0.264	0.232	0.252	0.261	0.271	0.271	0.266	0.214	0.263	0.274	0.287
	09:59:10	37	0.118	0.116	0.117	0.117	0.116	0.117	0.117	0.116	0.116	0.116	0.116	0.115	0.268	0.268	0.239	0.285	0.269	0.276	0.278	0.245	0.27	0.289	0.226	0.288	0.262	0.255	0.261	0.278	0.273	0.279	0.284	0.227	0.277	0.289	0.306	0.285	0.267	0.233	0.253	0.262	0.274	0.273	0.267	0.213	0.264	0.274	0.288
	10:09:10	37	0.118	0.116	0.117	0.117	0.116	0.117	0.118	0.116	0.116	0.116	0.116	0.115	0.271	0.271	0.242	0.287	0.272	0.279	0.28	0.247	0.272	0.293	0.228	0.292	0.263	0.257	0.262	0.279	0.274	0.281	0.286	0.227	0.278	0.291	0.31	0.288	0.268	0.234	0.254	0.263	0.276	0.275	0.268	0.213	0.264	0.276	0.29
	10:19:10	37	0.118	0.116	0.117	0.117	0.116	0.117	0.118	0.116	0.116	0.116	0.116	0.115	0.274	0.273	0.244	0.29	0.275	0.281	0.282	0.249	0.274	0.296	0.23	0.294	0.265	0.257	0.262	0.28	0.276	0.281	0.288	0.226	0.277	0.29	0.312	0.289	0.27	0.234	0.254	0.265	0.277	0.277	0.27	0.212	0.263	0.276	0.29
	10:29:10	37	0.119	0.116	0.117	0.117	0.117	0.117	0.118	0.116	0.116	0.116	0.116	0.115	0.277	0.275	0.246	0.293	0.277	0.283	0.285	0.25	0.276	0.299	0.232	0.298	0.267	0.258	0.263	0.281	0.277	0.285	0.291	0.226	0.278	0.292	0.315	0.292	0.273	0.235	0.255	0.265	0.279	0.279	0.27	0.211	0.262	0.276	0.292
	10:39:10	37	0.118	0.116	0.117	0.117	0.116	0.117	0.118	0.116	0.116	0.116	0.116	0.115	0.279	0.279	0.249	0.295	0.28	0.286	0.287	0.253	0.281	0.302	0.234	0.301	0.268	0.261	0.265	0.283	0.279	0.286	0.295	0.228	0.28	0.295	0.317	0.295	0.276	0.237	0.257	0.267	0.28	0.282	0.273	0.211	0.263	0.279	0.295
	10:49:10	37.1	0.119	0.116	0.117	0.117	0.117	0.117	0.118	0.116	0.116	0.116	0.116	0.115	0.282	0.281	0.251	0.297	0.283	0.288	0.29	0.255	0.281	0.305	0.235	0.304	0.268	0.262	0.266	0.285	0.28	0.287	0.297	0.225	0.281	0.296	0.321	0.297	0.277	0.237	0.257	0.268	0.282	0.284	0.273	0.21	0.262	0.279	0.294
	10:59:10	37	0.118	0.116	0.117	0.117	0.116	0.117	0.117	0.116	0.116	0.116	0.116	0.115	0.284	0.282	0.252	0.3	0.285	0.291	0.291	0.254	0.282	0.307	0.237	0.304	0.27	0.262	0.265	0.285	0.281	0.289	0.298	0.223	0.278	0.295	0.322	0.297	0.278	0.236	0.257	0.268	0.283	0.286	0.274	0.207	0.26	0.278	0.296
	11:09:10	37	0.118	0.116	0.117	0.117	0.116	0.117	0.117	0.116	0.116	0.116	0.116	0.115	0.287	0.285	0.254	0.302	0.288	0.292	0.293	0.256	0.286	0.31	0.24	0.308	0.271	0.263	0.265	0.285	0.281	0.29	0.3	0.223	0.281	0.297	0.324	0.299	0.28	0.238	0.257	0.268	0.284	0.288	0.275	0.207	0.26	0.28	0.296
	11:19:10	37	0.118	0.116	0.117	0.117	0.116	0.117	0.118	0.116	0.116	0.116	0.117	0.115	0.29	0.288	0.257	0.305	0.29	0.294	0.295	0.26	0.287	0.312	0.241	0.308	0.272	0.264	0.266	0.287	0.283	0.292	0.303	0.223	0.281	0.299	0.328	0.3	0.282	0.239	0.257	0.27	0.286	0.29	0.277	0.207	0.261	0.282	0.298
	11:29:10	37	0.118	0.116	0.117	0.117	0.116	0.117	0.118	0.116	0.116	0.116	0.116	0.115	0.292	0.289	0.258	0.308	0.293	0.297	0.297	0.258	0.288	0.314	0.243	0.31	0.275	0.265	0.265	0.287	0.284	0.293	0.304	0.22	0.279	0.297	0.327	0.301	0.285	0.239	0.257	0.269	0.287	0.291	0.278	0.205	0.26	0.28	0.298
	11:39:10	37	0.119	0.116	0.117	0.117	0.117	0.118	0.118	0.117	0.116	0.117	0.116	0.115	0.294	0.291	0.261	0.31	0.296	0.298	0.3	0.261	0.291	0.318	0.244	0.311	0.275	0.267	0.266	0.289	0.285	0.295	0.308	0.22	0.28	0.3	0.331	0.306	0.286	0.24	0.259	0.271	0.289	0.294	0.28	0.205	0.26	0.282	0.302
	11:49:10	37	0.119	0.116	0.117	0.117	0.116	0.117	0.118	0.116	0.116	0.116	0.116	0.115	0.295	0.294	0.262	0.312	0.299	0.301	0.301	0.262	0.292	0.32	0.246	0.313	0.275	0.267	0.266	0.29	0.285	0.296	0.31	0.219	0.28	0.301	0.334	0.307	0.287	0.24	0.258	0.271	0.29	0.295	0.28	0.203	0.258	0.282	0.302
	11:59:10	37.1	0.118	0.116	0.117	0.117	0.117	0.117	0.117	0.116	0.116	0.116	0.116	0.115	0.296	0.297	0.265	0.314	0.301	0.302	0.302	0.265	0.294	0.322	0.248	0.315	0.277	0.268	0.267	0.292	0.287	0.298	0.312	0.218	0.279	0.303	0.337	0.309	0.29	0.241	0.259	0.272	0.292	0.298	0.283	0.203	0.258	0.284	0.304
	12:09:10	37	0.118	0.116	0.117	0.117	0.116	0.117	0.118	0.116	0.116	0.116	0.116	0.115	0.297	0.298	0.267	0.316	0.303	0.304	0.304	0.265	0.296	0.324	0.249	0.316	0.278	0.268	0.266	0.292	0.287	0.299	0.313	0.216	0.279	0.303	0.338	0.31	0.291	0.241	0.259	0.272	0.293	0.3	0.283	0.201	0.257	0.284	0.305
	12:19:10	37	0.119	0.116	0.117	0.117	0.117	0.117	0.118	0.116	0.116	0.116	0.116	0.115	0.298	0.298	0.268	0.32	0.306	0.306	0.305	0.266	0.296	0.327	0.249	0.317	0.28	0.267	0.266	0.294	0.288	0.301	0.315	0.216	0.279	0.304	0.339	0.312	0.293	0.241	0.259	0.273	0.294	0.301	0.284	0.2	0.258	0.286	0.306
	12:29:10	37	0.118	0.116	0.117	0.117	0.116	0.117	0.118	0.117	0.116	0.116	0.116	0.115	0.301	0.3	0.27	0.322	0.308	0.307	0.307	0.266	0.297	0.328	0.251	0.318	0.281	0.268	0.266	0.295	0.289	0.303	0.317	0.214	0.279	0.306	0.341	0.313	0.293	0.24	0.259	0.273	0.296	0.303	0.286	0.199	0.257	0.286	0.307
	12:39:10	37.1	0.118	0.116	0.117	0.117	0.117	0.117	0.118	0.116	0.116	0.116	0.116	0.115	0.302	0.302	0.271	0.324	0.311	0.309	0.308	0.267	0.298	0.329	0.252	0.32	0.281	0.268	0.266	0.296	0.29	0.303	0.318	0.213	0.279	0.306	0.343	0.315	0.294	0.24	0.258	0.273	0.297	0.303	0.286	0.198	0.255	0.286	0.308
	12:49:10	37	0.118	0.116	0.117	0.117	0.117	0.117	0.118	0.116	0.116	0.116	0.116	0.115	0.303	0.303	0.272	0.325	0.313	0.311	0.309	0.269	0.3	0.331	0.253	0.322	0.281	0.268	0.267	0.298	0.29	0.304	0.321	0.212	0.277	0.308	0.345	0.316	0.298	0.241	0.259	0.274	0.298	0.306	0.287	0.198	0.255	0.287	0.309
	12:59:10	37.1	0.118	0.116	0.117	0.117	0.117	0.117	0.118	0.116	0.116	0.117	0.116	0.115	0.304	0.304	0.274	0.328	0.315	0.312	0.31	0.27	0.301	0.333	0.255	0.323	0.283	0.268	0.266	0.299	0.291	0.305	0.322	0.212	0.28	0.31	0.347	0.316	0.298	0.241	0.258	0.273	0.299	0.307	0.288	0.197	0.254	0.289	0.31
	13:09:10	37	0.118	0.116	0.117	0.117	0.116	0.118	0.118	0.116	0.116	0.116	0.116	0.115	0.306	0.307	0.276	0.329	0.318	0.314	0.311	0.271	0.302	0.335	0.256	0.325	0.284	0.268	0.266	0.3	0.291	0.305	0.324	0.211	0.277	0.311	0.348	0.32	0.301	0.24	0.258	0.273	0.299	0.309	0.288	0.196	0.252	0.29	0.311
	13:19:10	37	0.118	0.116	0.117	0.117	0.116	0.117	0.118	0.116	0.116	0.116	0.116	0.115	0.307	0.308	0.277	0.331	0.319	0.314	0.312	0.272	0.304	0.336	0.256	0.326	0.284	0.268	0.265	0.3	0.292	0.306	0.325	0.211	0.277	0.312	0.35	0.319	0.302	0.24	0.258	0.273	0.3	0.31	0.29	0.196	0.252	0.291	0.313
	13:29:10	37.1	0.119	0.116	0.117	0.117	0.117	0.118	0.118	0.117	0.116	0.117	0.116	0.115	0.309	0.31	0.278	0.333	0.322	0.316	0.313	0.273	0.305	0.338	0.258	0.327	0.286	0.269	0.264	0.3	0.293	0.308	0.327	0.21	0.275	0.314	0.352	0.321	0.304	0.24	0.258	0.273	0.301	0.312	0.291	0.196	0.251	0.293	0.314
	13:39:10	37	0.118	0.116	0.117	0.117	0.117	0.117	0.118	0.116	0.116	0.117	0.116	0.115	0.311	0.311	0.28	0.335	0.324	0.317	0.315	0.275	0.307	0.339	0.26	0.328	0.286	0.269	0.265	0.301	0.294	0.309	0.328	0.211	0.275	0.316	0.355	0.323	0.306	0.24	0.257	0.273	0.302	0.313	0.291	0.196	0.251	0.294	0.315
	13:49:10	37	0.118	0.116	0.117	0.117	0.117	0.117	0.118	0.116	0.116	0.117	0.116	0.115	0.313	0.312	0.281	0.337	0.327	0.319	0.314	0.276	0.309	0.341	0.261	0.329	0.287	0.27	0.265	0.302	0.294	0.311	0.33	0.21	0.273	0.316	0.356	0.324	0.305	0.239	0.257	0.274	0.303	0.314	0.292	0.195	0.25	0.293	0.316
	13:59:10	37	0.119	0.116	0.117	0.117	0.117	0.117	0.118	0.117	0.116	0.117	0.116	0.115	0.314	0.313	0.282	0.339	0.329	0.32	0.317	0.276	0.31	0.343	0.263	0.332	0.289	0.269	0.264	0.301	0.294	0.311	0.332	0.211	0.274	0.318	0.359	0.324	0.307	0.239	0.256	0.274	0.303	0.317	0.292	0.195	0.25	0.296	0.316
	14:09:10	37	0.118	0.116	0.117	0.117	0.117	0.117	0.118	0.116	0.116	0.116	0.116	0.115	0.316	0.314	0.283	0.34	0.33	0.321	0.317	0.277	0.311	0.344	0.264	0.333	0.29	0.268	0.263	0.301	0.295	0.312	0.334	0.211	0.272	0.321	0.36	0.326	0.309	0.239	0.256	0.274	0.304	0.317	0.293	0.196	0.249	0.296	0.317
	14:19:10	37	0.118	0.116	0.117	0.117	0.117	0.117	0.118	0.116	0.116	0.117	0.116	0.115	0.317	0.314	0.285	0.342	0.332	0.323	0.319	0.279	0.314	0.346	0.266	0.335	0.29	0.268	0.263	0.3	0.296	0.313	0.334	0.21	0.272	0.323	0.362	0.328	0.311	0.238	0.257	0.275	0.305	0.319	0.295	0.196	0.249	0.299	0.317
	14:29:10	37.1	0.118	0.116	0.117	0.117	0.117	0.117	0.118	0.116	0.116	0.117	0.116	0.115	0.319	0.314	0.285	0.343	0.333	0.323	0.319	0.28	0.316	0.349	0.268	0.337	0.291	0.268	0.263	0.301	0.296	0.312	0.347	0.211	0.275	0.325	0.364	0.328	0.313	0.238	0.256	0.275	0.306	0.32	0.296	0.197	0.25	0.299	0.32
	14:39:10	37	0.118	0.116	0.117	0.117	0.116	0.117	0.118	0.116	0.116	0.117	0.116	0.115	0.32	0.316	0.287	0.345	0.335	0.325	0.321	0.281	0.318	0.351	0.271	0.339	0.291	0.268	0.264	0.3	0.298	0.315	0.362	0.211	0.274	0.327	0.372	0.331	0.313	0.238	0.256	0.275	0.307	0.321	0.297	0.197	0.248	0.298	0.321
	14:49:10	37	0.118	0.116	0.117	0.117	0.117	0.117	0.118	0.116	0.116	0.117	0.116	0.115	0.322	0.316	0.287	0.347	0.337	0.326	0.322	0.281	0.318	0.352	0.273	0.339	0.292	0.266	0.263	0.298	0.298	0.315	0.365	0.209	0.272	0.326	0.391	0.33	0.316	0.237	0.256	0.275	0.306	0.322	0.298	0.195	0.247	0.295	0.321
	14:59:10	37	0.118	0.116	0.117	0.117	0.117	0.117	0.118	0.117	0.116	0.117	0.116	0.115	0.323	0.316	0.288	0.348	0.338	0.327	0.323	0.284	0.321	0.354	0.275	0.342	0.292	0.267	0.263	0.299	0.299	0.315	0.367	0.211	0.271	0.328	0.391	0.33	0.318	0.237	0.256	0.275	0.306	0.323	0.298	0.196	0.248	0.297	0.323
	15:09:10	37	0.118	0.116	0.117	0.117	0.117	0.118	0.118	0.116	0.116	0.117	0.116	0.115	0.325	0.316	0.289	0.35	0.34	0.328	0.325	0.284	0.322	0.356	0.277	0.344	0.293	0.267	0.263	0.298	0.299	0.316	0.368	0.212	0.27	0.33	0.387	0.332	0.319	0.236	0.256	0.275	0.306	0.325	0.315	0.197	0.248	0.3	0.325
	15:19:10	37	0.118	0.116	0.117	0.117	0.117	0.117	0.118	0.116	0.116	0.117	0.116	0.115	0.327	0.316	0.289	0.351	0.341	0.329	0.326	0.286	0.325	0.358	0.279	0.345	0.295	0.267	0.264	0.298	0.301	0.318	0.353	0.213	0.272	0.334	0.387	0.333	0.321	0.236	0.255	0.275	0.307	0.327	0.313	0.198	0.249	0.302	0.336
	15:29:10	37	0.118	0.116	0.117	0.117	0.116	0.117	0.118	0.116	0.116	0.117	0.116	0.115	0.328	0.318	0.291	0.352	0.343	0.331	0.328	0.287	0.327	0.359	0.281	0.348	0.301	0.269	0.263	0.299	0.302	0.318	0.377	0.214	0.271	0.336	0.404	0.334	0.323	0.237	0.256	0.276	0.308	0.329	0.317	0.2	0.249	0.301	0.341
	15:39:10	37	0.118	0.116	0.117	0.116	0.117	0.117	0.118	0.116	0.116	0.117	0.116	0.115	0.332	0.317	0.292	0.354	0.345	0.331	0.33	0.287	0.328	0.36	0.282	0.349	0.309	0.269	0.263	0.298	0.303	0.32	0.379	0.214	0.27	0.338	0.405	0.335	0.323	0.236	0.254	0.276	0.308	0.329	0.318	0.2	0.25	0.302	0.341
	15:49:10	37	0.118	0.116	0.117	0.117	0.117	0.117	0.118	0.116	0.116	0.117	0.116	0.115	0.334	0.317	0.292	0.355	0.346	0.332	0.33	0.289	0.33	0.362	0.285	0.351	0.307	0.269	0.263	0.298	0.305	0.319	0.381	0.215	0.272	0.339	0.408	0.336	0.325	0.237	0.255	0.275	0.308	0.331	0.328	0.2	0.251	0.304	0.35
	15:59:10	37	0.118	0.116	0.117	0.117	0.117	0.117	0.118	0.116	0.116	0.116	0.116	0.115	0.336	0.317	0.293	0.356	0.347	0.333	0.331	0.29	0.332	0.363	0.286	0.352	0.312	0.268	0.262	0.298	0.306	0.32	0.381	0.216	0.277	0.34	0.41	0.338	0.326	0.237	0.255	0.275	0.31	0.333	0.317	0.202	0.251	0.305	0.352
	16:09:10	37.1	0.118	0.116	0.117	0.117	0.117	0.117	0.118	0.116	0.116	0.117	0.116	0.115	0.338	0.316	0.294	0.358	0.349	0.335	0.332	0.291	0.333	0.365	0.287	0.354	0.315	0.267	0.262	0.297	0.308	0.32	0.379	0.215	0.278	0.338	0.411	0.338	0.332	0.237	0.254	0.275	0.311	0.334	0.327	0.201	0.25	0.304	0.354
	16:19:10	37	0.118	0.116	0.117	0.117	0.117	0.117	0.118	0.116	0.116	0.116	0.116	0.115	0.34	0.316	0.295	0.359	0.35	0.335	0.334	0.292	0.335	0.367	0.289	0.356	0.317	0.267	0.263	0.298	0.308	0.321	0.383	0.216	0.279	0.34	0.412	0.339	0.336	0.238	0.254	0.275	0.311	0.335	0.328	0.202	0.251	0.305	0.355
	16:29:10	37.1	0.118	0.116	0.117	0.117	0.117	0.117	0.118	0.116	0.116	0.117	0.116	0.115	0.342	0.316	0.295	0.36	0.351	0.336	0.334	0.294	0.337	0.368	0.291	0.357	0.316	0.269	0.263	0.299	0.31	0.322	0.381	0.217	0.282	0.343	0.415	0.34	0.353	0.239	0.255	0.276	0.313	0.336	0.331	0.204	0.25	0.307	0.355
	16:39:10	37	0.118	0.116	0.117	0.117	0.117	0.117	0.118	0.116	0.116	0.117	0.116	0.115	0.344	0.315	0.296	0.361	0.352	0.337	0.336	0.296	0.34	0.369	0.292	0.359	0.318	0.27	0.263	0.3	0.31	0.323	0.38	0.218	0.283	0.345	0.416	0.341	0.362	0.239	0.254	0.274	0.313	0.338	0.325	0.204	0.25	0.308	0.358
	16:49:10	37	0.118	0.116	0.117	0.116	0.117	0.117	0.118	0.116	0.116	0.117	0.116	0.115	0.347	0.315	0.297	0.363	0.354	0.339	0.338	0.297	0.34	0.371	0.294	0.36	0.323	0.271	0.263	0.299	0.31	0.328	0.384	0.22	0.282	0.344	0.417	0.342	0.364	0.24	0.254	0.275	0.315	0.34	0.326	0.205	0.251	0.307	0.35
	16:59:10	37.1	0.118	0.116	0.117	0.117	0.117	0.118	0.118	0.116	0.116	0.117	0.116	0.115	0.349	0.314	0.297	0.364	0.355	0.339	0.338	0.298	0.342	0.373	0.296	0.362	0.324	0.271	0.262	0.299	0.31	0.334	0.387	0.221	0.287	0.343	0.419	0.343	0.361	0.24	0.253	0.275	0.316	0.34	0.328	0.205	0.251	0.306	0.354
	17:09:10	37	0.118	0.116	0.117	0.117	0.117	0.118	0.118	0.116	0.116	0.117	0.116	0.115	0.35	0.315	0.299	0.364	0.356	0.34	0.339	0.3	0.346	0.375	0.298	0.363	0.323	0.273	0.263	0.299	0.313	0.34	0.387	0.224	0.289	0.347	0.423	0.345	0.362	0.243	0.254	0.276	0.318	0.343	0.331	0.208	0.255	0.31	0.359
	17:19:10	37	0.118	0.116	0.117	0.117	0.117	0.117	0.118	0.116	0.116	0.117	0.116	0.115	0.352	0.314	0.299	0.365	0.358	0.341	0.341	0.301	0.346	0.376	0.299	0.365	0.323	0.274	0.263	0.298	0.311	0.346	0.391	0.225	0.288	0.346	0.426	0.346	0.367	0.243	0.254	0.276	0.32	0.344	0.334	0.208	0.255	0.308	0.36
	17:29:10	37.1	0.118	0.116	0.117	0.117	0.117	0.117	0.118	0.116	0.116	0.117	0.116	0.115	0.354	0.312	0.3	0.367	0.36	0.343	0.341	0.303	0.348	0.377	0.3	0.365	0.324	0.273	0.262	0.297	0.311	0.346	0.391	0.226	0.285	0.345	0.426	0.346	0.367	0.243	0.253	0.276	0.321	0.345	0.331	0.209	0.255	0.308	0.359
	17:39:10	37.1	0.118	0.116	0.117	0.116	0.117	0.117	0.118	0.116	0.116	0.117	0.116	0.115	0.356	0.312	0.299	0.368	0.36	0.344	0.342	0.304	0.35	0.377	0.301	0.366	0.325	0.274	0.263	0.298	0.312	0.346	0.391	0.229	0.29	0.348	0.427	0.347	0.362	0.244	0.254	0.275	0.323	0.349	0.328	0.211	0.257	0.309	0.358
	17:49:10	37	0.118	0.116	0.117	0.117	0.117	0.117	0.118	0.116	0.116	0.117	0.116	0.115	0.359	0.312	0.3	0.368	0.362	0.344	0.343	0.305	0.353	0.379	0.303	0.368	0.322	0.276	0.263	0.304	0.313	0.345	0.393	0.232	0.293	0.351	0.431	0.347	0.365	0.245	0.254	0.275	0.325	0.351	0.332	0.212	0.258	0.312	0.36
	17:59:10	37	0.118	0.116	0.117	0.116	0.117	0.118	0.118	0.116	0.116	0.116	0.116	0.115	0.362	0.312	0.301	0.369	0.363	0.346	0.344	0.307	0.353	0.381	0.305	0.369	0.323	0.278	0.264	0.303	0.313	0.347	0.395	0.235	0.294	0.352	0.434	0.349	0.366	0.245	0.255	0.274	0.327	0.352	0.334	0.214	0.259	0.315	0.364
	18:09:10	37	0.118	0.116	0.117	0.116	0.117	0.117	0.118	0.116	0.116	0.117	0.116	0.115	0.364	0.312	0.301	0.37	0.364	0.347	0.345	0.308	0.356	0.382	0.306	0.371	0.324	0.279	0.264	0.304	0.315	0.348	0.401	0.238	0.298	0.353	0.437	0.35	0.368	0.246	0.254	0.273	0.327	0.36	0.334	0.217	0.261	0.318	0.366
	18:19:10	37	0.118	0.116	0.117	0.117	0.117	0.117	0.118	0.116	0.116	0.117	0.116	0.115	0.365	0.312	0.301	0.371	0.365	0.348	0.347	0.31	0.357	0.383	0.308	0.373	0.324	0.281	0.265	0.301	0.315	0.348	0.404	0.238	0.301	0.358	0.438	0.351	0.37	0.247	0.255	0.272	0.331	0.359	0.337	0.221	0.263	0.321	0.367
	18:29:10	37	0.118	0.116	0.117	0.117	0.117	0.117	0.118	0.116	0.116	0.117	0.116	0.115	0.368	0.312	0.302	0.373	0.367	0.348	0.349	0.312	0.359	0.385	0.309	0.375	0.326	0.279	0.264	0.298	0.316	0.348	0.403	0.238	0.299	0.355	0.44	0.352	0.374	0.248	0.255	0.273	0.333	0.361	0.338	0.221	0.265	0.321	0.369
	18:39:10	37	0.118	0.116	0.117	0.117	0.117	0.117	0.118	0.116	0.116	0.117	0.117	0.115	0.369	0.313	0.303	0.375	0.368	0.35	0.353	0.314	0.362	0.387	0.311	0.378	0.326	0.282	0.265	0.301	0.319	0.35	0.406	0.24	0.303	0.368	0.443	0.354	0.373	0.249	0.255	0.272	0.337	0.369	0.336	0.223	0.268	0.325	0.374
	18:49:10	37	0.118	0.116	0.117	0.117	0.117	0.117	0.118	0.116	0.116	0.116	0.116	0.115	0.372	0.313	0.303	0.375	0.369	0.35	0.354	0.314	0.363	0.387	0.312	0.38	0.326	0.284	0.266	0.299	0.318	0.349	0.409	0.24	0.302	0.362	0.444	0.354	0.377	0.249	0.256	0.272	0.34	0.377	0.336	0.222	0.269	0.326	0.373
	18:59:10	37	0.118	0.116	0.117	0.117	0.117	0.117	0.118	0.116	0.116	0.117	0.116	0.115	0.375	0.313	0.303	0.377	0.369	0.351	0.358	0.316	0.366	0.389	0.313	0.383	0.327	0.287	0.266	0.3	0.319	0.35	0.404	0.24	0.307	0.361	0.445	0.354	0.38	0.251	0.254	0.271	0.345	0.378	0.336	0.223	0.27	0.327	0.374
	19:09:10	37	0.118	0.116	0.117	0.116	0.117	0.118	0.118	0.116	0.116	0.117	0.116	0.115	0.377	0.312	0.304	0.377	0.371	0.352	0.364	0.316	0.367	0.39	0.316	0.386	0.326	0.29	0.264	0.305	0.322	0.354	0.409	0.24	0.304	0.365	0.446	0.356	0.377	0.25	0.256	0.271	0.343	0.379	0.339	0.222	0.27	0.327	0.37
	19:19:10	37	0.118	0.116	0.117	0.117	0.117	0.117	0.118	0.116	0.116	0.117	0.117	0.115	0.379	0.313	0.305	0.38	0.372	0.354	0.368	0.32	0.37	0.392	0.317	0.388	0.327	0.296	0.265	0.308	0.323	0.355	0.413	0.245	0.313	0.365	0.448	0.357	0.376	0.252	0.255	0.271	0.338	0.381	0.336	0.225	0.281	0.331	0.375
	19:29:10	37	0.118	0.116	0.117	0.117	0.117	0.117	0.118	0.116	0.116	0.117	0.116	0.115	0.382	0.313	0.304	0.381	0.373	0.355	0.37	0.321	0.37	0.392	0.318	0.389	0.329	0.295	0.263	0.31	0.326	0.353	0.413	0.248	0.314	0.368	0.448	0.357	0.379	0.252	0.254	0.271	0.338	0.38	0.338	0.226	0.28	0.334	0.374
	19:39:10	37	0.118	0.116	0.117	0.117	0.117	0.117	0.118	0.116	0.116	0.117	0.116	0.115	0.384	0.312	0.304	0.382	0.375	0.355	0.371	0.323	0.373	0.393	0.319	0.39	0.329	0.294	0.262	0.309	0.33	0.355	0.412	0.249	0.316	0.366	0.45	0.358	0.383	0.252	0.253	0.27	0.341	0.383	0.339	0.226	0.278	0.336	0.374
	19:49:10	37.1	0.118	0.116	0.117	0.116	0.117	0.117	0.118	0.116	0.116	0.117	0.116	0.115	0.386	0.312	0.305	0.382	0.375	0.356	0.371	0.324	0.374	0.394	0.321	0.392	0.33	0.295	0.263	0.309	0.336	0.355	0.413	0.254	0.317	0.373	0.451	0.358	0.387	0.254	0.253	0.27	0.342	0.389	0.338	0.227	0.28	0.337	0.375
	19:59:10	37	0.118	0.116	0.117	0.116	0.117	0.117	0.118	0.116	0.116	0.117	0.116	0.115	0.389	0.313	0.306	0.383	0.376	0.357	0.371	0.326	0.378	0.395	0.322	0.393	0.332	0.297	0.263	0.302	0.34	0.356	0.415	0.256	0.318	0.372	0.452	0.359	0.391	0.255	0.254	0.27	0.347	0.389	0.338	0.228	0.281	0.339	0.375
	20:09:10	37.1	0.118	0.116	0.117	0.116	0.117	0.118	0.118	0.116	0.116	0.117	0.117	0.115	0.391	0.313	0.305	0.384	0.378	0.357	0.372	0.329	0.38	0.396	0.323	0.394	0.333	0.298	0.263	0.305	0.344	0.355	0.416	0.261	0.322	0.371	0.454	0.359	0.389	0.254	0.253	0.27	0.349	0.389	0.34	0.229	0.283	0.34	0.376
	20:19:10	37	0.118	0.116	0.117	0.116	0.116	0.117	0.118	0.116	0.116	0.117	0.117	0.115	0.393	0.312	0.305	0.385	0.379	0.358	0.373	0.332	0.383	0.397	0.324	0.394	0.333	0.302	0.263	0.308	0.347	0.356	0.415	0.261	0.324	0.38	0.454	0.36	0.392	0.255	0.253	0.27	0.354	0.391	0.337	0.231	0.288	0.342	0.378
	20:29:10	37	0.118	0.116	0.117	0.117	0.117	0.117	0.118	0.116	0.116	0.117	0.117	0.115	0.395	0.313	0.305	0.386	0.379	0.359	0.373	0.333	0.383	0.399	0.326	0.395	0.334	0.303	0.265	0.308	0.351	0.358	0.42	0.26	0.322	0.378	0.456	0.361	0.394	0.256	0.253	0.27	0.364	0.392	0.339	0.232	0.291	0.343	0.377
	20:39:10	37	0.118	0.116	0.117	0.117	0.116	0.117	0.118	0.116	0.116	0.117	0.117	0.115	0.397	0.313	0.306	0.387	0.381	0.36	0.374	0.336	0.388	0.4	0.328	0.397	0.335	0.304	0.265	0.313	0.351	0.356	0.42	0.262	0.324	0.386	0.458	0.364	0.395	0.257	0.253	0.271	0.361	0.394	0.339	0.233	0.288	0.343	0.378
	20:49:10	37	0.118	0.116	0.117	0.117	0.117	0.117	0.118	0.116	0.116	0.117	0.117	0.115	0.399	0.313	0.305	0.388	0.383	0.362	0.375	0.337	0.387	0.401	0.329	0.398	0.335	0.308	0.265	0.311	0.355	0.355	0.421	0.263	0.326	0.381	0.459	0.364	0.397	0.257	0.253	0.271	0.358	0.392	0.337	0.234	0.287	0.345	0.376
	20:59:10	37	0.118	0.116	0.117	0.116	0.116	0.117	0.118	0.116	0.116	0.117	0.117	0.115	0.401	0.314	0.306	0.388	0.382	0.362	0.376	0.34	0.392	0.402	0.331	0.398	0.336	0.313	0.267	0.31	0.362	0.358	0.423	0.267	0.327	0.389	0.462	0.363	0.398	0.259	0.253	0.273	0.36	0.398	0.339	0.236	0.29	0.348	0.378
	21:09:10	37	0.118	0.116	0.117	0.116	0.116	0.117	0.118	0.116	0.116	0.117	0.117	0.115	0.403	0.315	0.306	0.389	0.384	0.363	0.378	0.341	0.392	0.402	0.333	0.4	0.333	0.312	0.268	0.305	0.362	0.357	0.425	0.27	0.33	0.394	0.462	0.363	0.395	0.258	0.253	0.273	0.362	0.398	0.34	0.237	0.291	0.35	0.379
	21:19:10	37	0.118	0.116	0.117	0.116	0.117	0.117	0.118	0.116	0.116	0.117	0.117	0.115	0.405	0.315	0.307	0.389	0.384	0.364	0.378	0.342	0.394	0.403	0.334	0.4	0.333	0.31	0.269	0.308	0.362	0.36	0.425	0.268	0.329	0.395	0.463	0.364	0.4	0.259	0.254	0.274	0.364	0.399	0.341	0.237	0.297	0.353	0.377
	21:29:10	37	0.118	0.116	0.117	0.117	0.117	0.117	0.118	0.116	0.116	0.117	0.117	0.115	0.406	0.315	0.307	0.39	0.385	0.365	0.379	0.344	0.395	0.404	0.336	0.401	0.334	0.312	0.27	0.315	0.362	0.358	0.427	0.268	0.328	0.394	0.466	0.364	0.397	0.259	0.254	0.274	0.368	0.399	0.341	0.238	0.299	0.353	0.377
	21:39:10	37.1	0.118	0.116	0.117	0.117	0.117	0.117	0.118	0.116	0.116	0.117	0.117	0.115	0.407	0.317	0.308	0.39	0.386	0.366	0.38	0.346	0.399	0.405	0.338	0.401	0.335	0.316	0.27	0.316	0.369	0.359	0.429	0.268	0.334	0.397	0.468	0.365	0.398	0.261	0.254	0.275	0.371	0.4	0.34	0.24	0.299	0.354	0.378
	21:49:10	37.1	0.118	0.116	0.117	0.117	0.117	0.117	0.118	0.116	0.116	0.117	0.117	0.115	0.409	0.317	0.308	0.392	0.388	0.366	0.381	0.347	0.399	0.407	0.341	0.401	0.335	0.319	0.268	0.318	0.369	0.357	0.43	0.271	0.336	0.396	0.47	0.368	0.399	0.262	0.254	0.274	0.374	0.402	0.342	0.241	0.298	0.35	0.378
	21:59:10	37	0.118	0.116	0.117	0.117	0.117	0.117	0.118	0.116	0.116	0.117	0.117	0.115	0.41	0.318	0.309	0.392	0.388	0.367	0.382	0.351	0.402	0.407	0.341	0.4	0.335	0.319	0.267	0.319	0.37	0.36	0.43	0.276	0.336	0.395	0.47	0.369	0.402	0.262	0.256	0.273	0.371	0.405	0.34	0.246	0.301	0.358	0.375
	22:09:10	37	0.118	0.116	0.117	0.117	0.117	0.117	0.118	0.116	0.116	0.117	0.117	0.115	0.412	0.319	0.31	0.395	0.39	0.368	0.382	0.353	0.404	0.409	0.343	0.399	0.336	0.317	0.267	0.312	0.37	0.357	0.432	0.275	0.334	0.398	0.472	0.373	0.395	0.262	0.257	0.273	0.375	0.405	0.341	0.247	0.305	0.36	0.378
	22:19:10	37	0.118	0.116	0.117	0.117	0.117	0.117	0.118	0.116	0.116	0.117	0.117	0.115	0.414	0.321	0.311	0.396	0.391	0.37	0.383	0.356	0.406	0.41	0.346	0.399	0.336	0.325	0.269	0.312	0.37	0.361	0.434	0.279	0.34	0.4	0.476	0.387	0.404	0.263	0.258	0.274	0.375	0.405	0.342	0.248	0.315	0.361	0.379
	22:29:10	37	0.118	0.116	0.117	0.117	0.116	0.117	0.118	0.116	0.116	0.117	0.117	0.115	0.415	0.321	0.311	0.397	0.391	0.37	0.383	0.358	0.408	0.41	0.347	0.4	0.336	0.326	0.268	0.314	0.369	0.358	0.433	0.282	0.34	0.401	0.477	0.387	0.401	0.264	0.26	0.274	0.381	0.406	0.341	0.25	0.314	0.357	0.38
	22:39:10	37	0.118	0.116	0.117	0.117	0.116	0.118	0.118	0.116	0.116	0.117	0.117	0.115	0.417	0.321	0.312	0.398	0.393	0.371	0.385	0.362	0.41	0.411	0.348	0.401	0.336	0.326	0.267	0.316	0.371	0.358	0.435	0.282	0.34	0.401	0.477	0.373	0.408	0.263	0.261	0.274	0.379	0.406	0.342	0.254	0.317	0.362	0.376
	22:49:10	37	0.118	0.116	0.117	0.117	0.116	0.117	0.118	0.116	0.116	0.117	0.117	0.115	0.418	0.322	0.312	0.398	0.393	0.371	0.385	0.364	0.412	0.413	0.349	0.405	0.335	0.325	0.268	0.317	0.371	0.357	0.436	0.282	0.341	0.402	0.479	0.387	0.404	0.264	0.262	0.276	0.381	0.404	0.342	0.253	0.316	0.362	0.378
	22:59:10	37	0.118	0.116	0.117	0.117	0.117	0.117	0.118	0.116	0.116	0.117	0.117	0.115	0.42	0.322	0.311	0.399	0.395	0.373	0.386	0.366	0.413	0.414	0.351	0.409	0.335	0.329	0.269	0.317	0.371	0.359	0.436	0.283	0.354	0.404	0.479	0.372	0.406	0.263	0.261	0.274	0.38	0.407	0.344	0.255	0.309	0.363	0.38
	23:09:10	37	0.118	0.116	0.117	0.117	0.117	0.117	0.118	0.116	0.116	0.117	0.117	0.115	0.42	0.324	0.312	0.4	0.395	0.373	0.386	0.371	0.418	0.414	0.352	0.411	0.336	0.334	0.274	0.328	0.371	0.358	0.438	0.288	0.348	0.406	0.481	0.388	0.408	0.265	0.261	0.275	0.383	0.409	0.344	0.259	0.315	0.368	0.381
	23:19:10	37	0.118	0.116	0.117	0.117	0.117	0.117	0.118	0.116	0.116	0.117	0.117	0.115	0.422	0.326	0.313	0.404	0.396	0.376	0.387	0.374	0.42	0.416	0.355	0.404	0.337	0.338	0.28	0.331	0.374	0.36	0.435	0.292	0.355	0.409	0.485	0.389	0.41	0.267	0.261	0.277	0.386	0.41	0.345	0.257	0.323	0.368	0.383
	23:29:10	37	0.118	0.116	0.117	0.117	0.117	0.118	0.118	0.116	0.116	0.117	0.117	0.115	0.424	0.325	0.313	0.404	0.398	0.376	0.387	0.376	0.422	0.416	0.356	0.409	0.337	0.333	0.277	0.332	0.374	0.359	0.438	0.289	0.353	0.409	0.487	0.39	0.411	0.268	0.263	0.278	0.386	0.41	0.344	0.256	0.327	0.366	0.381
	23:39:10	37	0.118	0.116	0.117	0.117	0.117	0.118	0.118	0.116	0.116	0.117	0.117	0.115	0.424	0.326	0.315	0.405	0.399	0.377	0.388	0.378	0.424	0.418	0.358	0.409	0.337	0.334	0.28	0.333	0.373	0.358	0.439	0.293	0.363	0.409	0.489	0.391	0.41	0.269	0.264	0.278	0.387	0.412	0.345	0.261	0.319	0.365	0.383
	23:49:10	37	0.118	0.116	0.117	0.117	0.117	0.117	0.118	0.116	0.116	0.117	0.116	0.115	0.426	0.326	0.315	0.405	0.4	0.378	0.39	0.379	0.425	0.419	0.36	0.408	0.337	0.341	0.282	0.334	0.372	0.358	0.44	0.291	0.359	0.408	0.49	0.392	0.411	0.269	0.264	0.277	0.389	0.414	0.346	0.264	0.323	0.365	0.381
	23:59:10	37	0.118	0.116	0.117	0.117	0.117	0.118	0.118	0.116	0.116	0.117	0.117	0.115	0.426	0.326	0.316	0.406	0.401	0.379	0.389	0.381	0.428	0.419	0.361	0.411	0.337	0.339	0.285	0.337	0.373	0.357	0.442	0.295	0.36	0.408	0.491	0.393	0.411	0.269	0.265	0.277	0.388	0.402	0.346	0.263	0.328	0.368	0.382
	1 day, 0:09:10	37	0.118	0.116	0.117	0.117	0.117	0.118	0.118	0.116	0.116	0.117	0.117	0.115	0.427	0.328	0.317	0.407	0.402	0.38	0.391	0.383	0.43	0.421	0.363	0.419	0.338	0.335	0.287	0.339	0.374	0.356	0.444	0.293	0.36	0.412	0.493	0.394	0.411	0.27	0.268	0.278	0.392	0.414	0.346	0.262	0.331	0.369	0.382
	1 day, 0:19:10	37	0.118	0.116	0.117	0.117	0.117	0.118	0.118	0.116	0.116	0.117	0.117	0.115	0.429	0.329	0.319	0.409	0.402	0.381	0.392	0.384	0.431	0.422	0.364	0.414	0.338	0.344	0.289	0.34	0.375	0.358	0.445	0.297	0.36	0.412	0.495	0.394	0.412	0.27	0.273	0.281	0.394	0.41	0.346	0.263	0.33	0.368	0.383
	1 day, 0:29:10	37	0.118	0.116	0.117	0.117	0.116	0.118	0.118	0.116	0.116	0.117	0.117	0.115	0.43	0.33	0.32	0.41	0.403	0.381	0.391	0.387	0.435	0.422	0.364	0.411	0.338	0.344	0.281	0.337	0.376	0.358	0.447	0.302	0.362	0.411	0.495	0.394	0.413	0.27	0.275	0.282	0.396	0.411	0.347	0.263	0.323	0.372	0.383
	1 day, 0:39:10	37	0.118	0.116	0.117	0.117	0.116	0.118	0.118	0.116	0.116	0.117	0.117	0.115	0.431	0.331	0.32	0.411	0.405	0.382	0.393	0.392	0.437	0.423	0.365	0.419	0.339	0.341	0.281	0.34	0.375	0.357	0.445	0.303	0.367	0.413	0.496	0.395	0.414	0.27	0.277	0.283	0.399	0.414	0.347	0.265	0.327	0.378	0.385
	1 day, 0:49:10	37.1	0.118	0.116	0.117	0.117	0.117	0.118	0.118	0.116	0.116	0.117	0.117	0.115	0.432	0.331	0.32	0.412	0.406	0.383	0.394	0.393	0.439	0.423	0.365	0.419	0.339	0.341	0.283	0.342	0.375	0.359	0.446	0.303	0.367	0.413	0.495	0.395	0.414	0.27	0.276	0.283	0.4	0.416	0.347	0.268	0.331	0.374	0.384
	1 day, 0:59:10	37	0.118	0.116	0.117	0.117	0.117	0.118	0.118	0.116	0.116	0.117	0.117	0.115	0.433	0.332	0.321	0.413	0.406	0.384	0.395	0.395	0.44	0.425	0.367	0.414	0.339	0.345	0.285	0.347	0.375	0.355	0.447	0.307	0.371	0.412	0.5	0.395	0.414	0.272	0.277	0.283	0.401	0.414	0.348	0.273	0.339	0.377	0.383
	1 day, 1:09:10	37	0.118	0.116	0.117	0.117	0.117	0.118	0.118	0.116	0.116	0.117	0.117	0.115	0.434	0.334	0.322	0.415	0.408	0.385	0.395	0.401	0.443	0.426	0.367	0.416	0.34	0.351	0.29	0.347	0.374	0.358	0.448	0.306	0.38	0.414	0.501	0.395	0.416	0.274	0.277	0.282	0.402	0.415	0.346	0.271	0.34	0.376	0.382
	1 day, 1:19:10	36.9	0.118	0.116	0.117	0.117	0.117	0.117	0.118	0.116	0.116	0.117	0.117	0.115	0.434	0.334	0.323	0.416	0.409	0.386	0.395	0.403	0.445	0.427	0.368	0.423	0.34	0.351	0.291	0.345	0.374	0.356	0.449	0.308	0.376	0.414	0.503	0.397	0.416	0.274	0.277	0.283	0.401	0.415	0.345	0.271	0.333	0.374	0.384
	1 day, 1:29:10	37	0.118	0.116	0.117	0.117	0.117	0.118	0.118	0.116	0.116	0.117	0.117	0.115	0.435	0.336	0.325	0.417	0.411	0.387	0.397	0.403	0.448	0.428	0.369	0.426	0.34	0.354	0.289	0.351	0.376	0.358	0.453	0.31	0.378	0.415	0.503	0.398	0.416	0.276	0.277	0.285	0.406	0.415	0.346	0.273	0.338	0.376	0.386
	1 day, 1:39:10	37	0.118	0.116	0.117	0.117	0.117	0.118	0.118	0.116	0.116	0.117	0.117	0.115	0.436	0.335	0.324	0.417	0.412	0.387	0.397	0.405	0.451	0.428	0.369	0.426	0.34	0.347	0.29	0.35	0.374	0.358	0.452	0.312	0.381	0.415	0.503	0.396	0.418	0.275	0.277	0.287	0.406	0.411	0.346	0.275	0.34	0.375	0.386
	1 day, 1:49:10	37	0.118	0.116	0.117	0.117	0.117	0.118	0.118	0.116	0.116	0.117	0.117	0.115	0.438	0.337	0.327	0.418	0.413	0.388	0.398	0.407	0.451	0.429	0.37	0.427	0.341	0.355	0.294	0.351	0.375	0.356	0.454	0.312	0.382	0.414	0.507	0.397	0.419	0.275	0.281	0.291	0.408	0.416	0.347	0.278	0.337	0.377	0.386
	1 day, 1:59:10	37	0.118	0.116	0.117	0.117	0.117	0.118	0.118	0.116	0.116	0.117	0.117	0.115	0.438	0.336	0.327	0.42	0.413	0.388	0.399	0.41	0.455	0.431	0.371	0.428	0.341	0.353	0.294	0.352	0.374	0.355	0.455	0.313	0.38	0.414	0.509	0.398	0.419	0.275	0.281	0.293	0.407	0.417	0.347	0.277	0.336	0.379	0.386
	1 day, 2:09:10	37	0.118	0.116	0.117	0.117	0.117	0.118	0.118	0.116	0.116	0.117	0.117	0.115	0.439	0.338	0.329	0.421	0.417	0.389	0.398	0.412	0.457	0.431	0.371	0.428	0.341	0.351	0.296	0.353	0.374	0.357	0.456	0.316	0.379	0.414	0.51	0.399	0.419	0.275	0.283	0.296	0.409	0.417	0.348	0.279	0.337	0.379	0.387
	1 day, 2:19:10	37	0.118	0.116	0.117	0.117	0.117	0.118	0.118	0.116	0.116	0.117	0.117	0.115	0.44	0.34	0.331	0.422	0.419	0.39	0.4	0.413	0.458	0.432	0.373	0.428	0.342	0.358	0.297	0.355	0.375	0.355	0.457	0.315	0.387	0.415	0.512	0.4	0.421	0.276	0.285	0.29	0.411	0.417	0.348	0.28	0.342	0.379	0.382
	1 day, 2:29:10	37.1	0.118	0.116	0.117	0.117	0.117	0.118	0.118	0.116	0.116	0.117	0.117	0.115	0.441	0.34	0.331	0.424	0.421	0.391	0.4	0.416	0.461	0.432	0.373	0.428	0.343	0.357	0.296	0.353	0.376	0.355	0.457	0.318	0.394	0.416	0.514	0.4	0.422	0.276	0.284	0.289	0.412	0.418	0.349	0.28	0.346	0.382	0.381
	1 day, 2:39:10	37	0.118	0.116	0.117	0.117	0.117	0.118	0.118	0.116	0.116	0.117	0.117	0.115	0.442	0.342	0.333	0.425	0.423	0.392	0.401	0.419	0.463	0.434	0.374	0.429	0.343	0.356	0.296	0.351	0.375	0.356	0.457	0.32	0.39	0.416	0.516	0.402	0.423	0.277	0.286	0.288	0.413	0.42	0.349	0.278	0.345	0.383	0.388
	1 day, 2:49:10	37	0.118	0.116	0.117	0.117	0.117	0.118	0.118	0.116	0.116	0.117	0.117	0.115	0.443	0.343	0.334	0.426	0.425	0.393	0.402	0.423	0.466	0.435	0.374	0.429	0.343	0.359	0.293	0.352	0.374	0.356	0.457	0.321	0.39	0.415	0.516	0.402	0.423	0.279	0.284	0.291	0.415	0.419	0.348	0.281	0.341	0.381	0.388
	1 day, 2:59:10	37	0.118	0.116	0.117	0.117	0.117	0.118	0.118	0.116	0.116	0.117	0.117	0.115	0.444	0.344	0.335	0.427	0.428	0.394	0.403	0.424	0.468	0.435	0.376	0.43	0.344	0.356	0.293	0.36	0.376	0.358	0.459	0.321	0.402	0.417	0.517	0.404	0.424	0.281	0.282	0.291	0.416	0.42	0.349	0.282	0.351	0.385	0.388
	1 day, 3:09:10	37	0.118	0.116	0.117	0.117	0.117	0.118	0.118	0.116	0.116	0.117	0.117	0.115	0.445	0.344	0.336	0.428	0.429	0.394	0.402	0.427	0.471	0.437	0.377	0.43	0.344	0.361	0.294	0.361	0.376	0.357	0.46	0.325	0.395	0.416	0.519	0.404	0.425	0.283	0.28	0.297	0.416	0.419	0.349	0.284	0.348	0.382	0.39
	1 day, 3:19:10	37	0.118	0.116	0.117	0.117	0.117	0.118	0.118	0.116	0.116	0.117	0.116	0.115	0.446	0.346	0.338	0.433	0.432	0.394	0.402	0.43	0.474	0.438	0.376	0.431	0.344	0.361	0.3	0.365	0.377	0.359	0.459	0.326	0.397	0.418	0.521	0.404	0.426	0.281	0.282	0.301	0.42	0.421	0.35	0.287	0.353	0.383	0.391
	1 day, 3:29:10	37	0.118	0.116	0.117	0.117	0.117	0.118	0.118	0.116	0.116	0.117	0.117	0.115	0.447	0.347	0.34	0.433	0.434	0.395	0.402	0.433	0.477	0.439	0.378	0.432	0.345	0.364	0.302	0.364	0.377	0.358	0.459	0.328	0.401	0.418	0.522	0.404	0.427	0.281	0.285	0.301	0.42	0.417	0.353	0.289	0.352	0.386	0.39
	1 day, 3:39:10	37	0.118	0.116	0.117	0.117	0.117	0.118	0.118	0.116	0.116	0.117	0.117	0.115	0.447	0.351	0.342	0.435	0.437	0.396	0.403	0.439	0.481	0.44	0.379	0.433	0.346	0.368	0.304	0.366	0.377	0.359	0.464	0.329	0.402	0.419	0.524	0.406	0.426	0.283	0.286	0.306	0.421	0.419	0.351	0.292	0.349	0.387	0.392
	1 day, 3:49:10	37	0.118	0.116	0.117	0.117	0.117	0.118	0.118	0.116	0.116	0.117	0.117	0.115	0.448	0.351	0.343	0.435	0.438	0.396	0.404	0.442	0.483	0.441	0.379	0.433	0.346	0.363	0.304	0.368	0.377	0.359	0.462	0.329	0.4	0.418	0.525	0.406	0.427	0.283	0.289	0.305	0.423	0.421	0.353	0.289	0.352	0.387	0.391
	1 day, 3:59:10	37	0.118	0.116	0.117	0.117	0.117	0.118	0.118	0.116	0.116	0.117	0.117	0.115	0.449	0.352	0.344	0.437	0.439	0.397	0.404	0.445	0.483	0.442	0.381	0.434	0.346	0.369	0.306	0.369	0.378	0.358	0.465	0.333	0.409	0.423	0.526	0.406	0.429	0.284	0.286	0.306	0.425	0.423	0.352	0.292	0.356	0.389	0.392
	1 day, 4:09:10	37	0.118	0.116	0.117	0.117	0.117	0.118	0.118	0.116	0.116	0.117	0.117	0.115	0.45	0.353	0.345	0.439	0.44	0.399	0.405	0.445	0.484	0.443	0.381	0.435	0.346	0.369	0.308	0.371	0.378	0.359	0.464	0.335	0.404	0.423	0.528	0.406	0.429	0.284	0.287	0.307	0.424	0.422	0.353	0.293	0.35	0.388	0.393
	1 day, 4:19:10	37	0.118	0.116	0.117	0.117	0.117	0.118	0.118	0.116	0.116	0.117	0.117	0.115	0.451	0.354	0.347	0.44	0.441	0.4	0.406	0.448	0.487	0.445	0.383	0.436	0.347	0.369	0.308	0.374	0.379	0.36	0.468	0.334	0.405	0.423	0.529	0.407	0.43	0.287	0.287	0.307	0.425	0.423	0.354	0.294	0.357	0.389	0.394
	1 day, 4:29:10	37	0.118	0.116	0.117	0.117	0.117	0.118	0.118	0.116	0.116	0.117	0.117	0.115	0.452	0.355	0.347	0.443	0.44	0.4	0.406	0.449	0.491	0.446	0.384	0.437	0.346	0.371	0.309	0.374	0.379	0.36	0.47	0.338	0.404	0.423	0.531	0.409	0.431	0.289	0.289	0.308	0.428	0.425	0.355	0.295	0.36	0.39	0.394
	1 day, 4:39:10	37	0.118	0.116	0.117	0.117	0.117	0.118	0.118	0.116	0.116	0.117	0.117	0.115	0.453	0.356	0.347	0.443	0.441	0.401	0.407	0.453	0.493	0.445	0.384	0.437	0.348	0.373	0.309	0.378	0.379	0.36	0.467	0.339	0.406	0.42	0.532	0.409	0.432	0.288	0.29	0.309	0.428	0.425	0.355	0.294	0.359	0.389	0.394
	1 day, 4:49:10	37	0.118	0.116	0.117	0.117	0.117	0.118	0.118	0.116	0.116	0.117	0.117	0.115	0.454	0.358	0.35	0.445	0.442	0.401	0.407	0.456	0.495	0.448	0.385	0.438	0.349	0.374	0.311	0.381	0.379	0.359	0.468	0.34	0.419	0.424	0.533	0.41	0.434	0.289	0.291	0.311	0.429	0.425	0.356	0.3	0.367	0.392	0.395
	1 day, 4:59:10	37	0.118	0.116	0.117	0.117	0.117	0.118	0.118	0.116	0.116	0.117	0.117	0.115	0.454	0.359	0.351	0.445	0.441	0.401	0.408	0.459	0.497	0.45	0.387	0.439	0.349	0.374	0.313	0.38	0.38	0.359	0.472	0.343	0.414	0.425	0.534	0.41	0.435	0.288	0.292	0.311	0.43	0.426	0.358	0.302	0.362	0.392	0.394
	1 day, 5:09:10	37	0.118	0.116	0.117	0.117	0.117	0.118	0.118	0.116	0.116	0.117	0.117	0.115	0.455	0.361	0.352	0.446	0.442	0.402	0.409	0.462	0.5	0.451	0.388	0.44	0.349	0.378	0.314	0.382	0.381	0.361	0.472	0.344	0.413	0.423	0.537	0.412	0.435	0.288	0.291	0.312	0.432	0.426	0.357	0.302	0.363	0.393	0.395
	1 day, 5:19:10	37.1	0.118	0.116	0.117	0.117	0.117	0.118	0.118	0.116	0.116	0.117	0.117	0.115	0.456	0.361	0.352	0.448	0.442	0.403	0.409	0.462	0.501	0.451	0.389	0.441	0.349	0.374	0.314	0.383	0.38	0.361	0.472	0.346	0.416	0.425	0.538	0.411	0.435	0.288	0.292	0.309	0.434	0.423	0.359	0.302	0.364	0.391	0.396
	1 day, 5:29:10	37	0.118	0.116	0.117	0.117	0.117	0.118	0.118	0.116	0.116	0.117	0.117	0.115	0.457	0.362	0.353	0.451	0.442	0.404	0.41	0.462	0.503	0.452	0.39	0.441	0.35	0.38	0.315	0.387	0.382	0.362	0.472	0.348	0.418	0.428	0.54	0.413	0.437	0.29	0.293	0.31	0.434	0.42	0.36	0.304	0.364	0.393	0.396
	1 day, 5:39:10	37	0.118	0.116	0.117	0.117	0.117	0.118	0.118	0.116	0.116	0.117	0.117	0.115	0.458	0.364	0.355	0.451	0.443	0.405	0.411	0.465	0.505	0.452	0.391	0.442	0.35	0.382	0.317	0.387	0.381	0.363	0.473	0.349	0.422	0.426	0.539	0.413	0.438	0.291	0.295	0.315	0.434	0.425	0.359	0.306	0.368	0.394	0.396
	1 day, 5:49:10	37	0.118	0.116	0.117	0.117	0.117	0.118	0.118	0.116	0.116	0.117	0.117	0.115	0.458	0.366	0.357	0.452	0.444	0.405	0.411	0.463	0.507	0.453	0.392	0.443	0.35	0.384	0.318	0.387	0.381	0.362	0.473	0.35	0.423	0.427	0.541	0.413	0.44	0.291	0.297	0.318	0.437	0.426	0.358	0.306	0.371	0.395	0.397
	1 day, 5:59:10	37	0.118	0.116	0.117	0.117	0.117	0.118	0.118	0.116	0.116	0.117	0.117	0.115	0.459	0.366	0.357	0.452	0.444	0.406	0.412	0.467	0.508	0.452	0.393	0.443	0.35	0.382	0.319	0.389	0.381	0.362	0.475	0.349	0.427	0.427	0.541	0.415	0.44	0.291	0.299	0.319	0.439	0.43	0.359	0.308	0.371	0.396	0.398
	1 day, 6:09:10	37	0.118	0.116	0.117	0.117	0.117	0.118	0.118	0.116	0.116	0.117	0.117	0.115	0.46	0.367	0.357	0.454	0.444	0.405	0.412	0.471	0.512	0.453	0.393	0.444	0.352	0.385	0.319	0.39	0.38	0.363	0.474	0.353	0.427	0.427	0.542	0.414	0.441	0.293	0.298	0.319	0.441	0.428	0.36	0.307	0.372	0.395	0.398
	1 day, 6:19:10	37	0.118	0.116	0.117	0.117	0.117	0.118	0.118	0.116	0.116	0.117	0.117	0.115	0.461	0.367	0.359	0.455	0.446	0.407	0.413	0.469	0.516	0.453	0.395	0.445	0.351	0.386	0.32	0.389	0.381	0.363	0.476	0.356	0.429	0.429	0.543	0.415	0.441	0.292	0.296	0.319	0.443	0.428	0.362	0.308	0.369	0.396	0.398
	1 day, 6:29:10	37	0.118	0.116	0.118	0.117	0.117	0.118	0.118	0.116	0.116	0.117	0.117	0.115	0.462	0.369	0.36	0.456	0.446	0.408	0.413	0.478	0.518	0.453	0.395	0.445	0.352	0.384	0.32	0.39	0.379	0.363	0.475	0.357	0.432	0.428	0.544	0.417	0.442	0.291	0.297	0.319	0.444	0.429	0.361	0.31	0.375	0.397	0.398
	1 day, 6:39:10	37.1	0.119	0.116	0.117	0.117	0.117	0.118	0.118	0.116	0.116	0.117	0.117	0.115	0.463	0.368	0.36	0.457	0.447	0.408	0.414	0.482	0.52	0.453	0.396	0.445	0.354	0.385	0.32	0.392	0.38	0.364	0.479	0.357	0.433	0.425	0.545	0.416	0.443	0.293	0.3	0.321	0.444	0.429	0.363	0.312	0.376	0.397	0.398
	1 day, 6:49:10	37	0.118	0.116	0.117	0.117	0.117	0.118	0.118	0.116	0.116	0.117	0.117	0.115	0.464	0.371	0.362	0.46	0.448	0.409	0.414	0.478	0.52	0.455	0.398	0.447	0.354	0.391	0.321	0.399	0.382	0.365	0.479	0.36	0.435	0.429	0.548	0.418	0.444	0.294	0.302	0.322	0.444	0.432	0.361	0.315	0.377	0.399	0.401
	1 day, 6:59:10	37	0.118	0.116	0.117	0.117	0.117	0.118	0.118	0.116	0.116	0.117	0.117	0.115	0.465	0.371	0.363	0.46	0.448	0.409	0.414	0.483	0.522	0.455	0.397	0.447	0.354	0.391	0.321	0.398	0.379	0.365	0.482	0.362	0.438	0.43	0.55	0.419	0.446	0.294	0.303	0.324	0.444	0.428	0.364	0.315	0.378	0.399	0.401
	1 day, 7:09:10	37	0.118	0.116	0.117	0.117	0.117	0.118	0.118	0.116	0.116	0.117	0.117	0.115	0.465	0.372	0.364	0.462	0.449	0.41	0.415	0.489	0.523	0.456	0.399	0.448	0.354	0.389	0.323	0.399	0.381	0.365	0.482	0.364	0.44	0.429	0.551	0.42	0.446	0.294	0.304	0.326	0.447	0.428	0.362	0.318	0.378	0.399	0.401
	1 day, 7:19:10	37	0.119	0.116	0.118	0.117	0.117	0.118	0.118	0.116	0.116	0.117	0.118	0.115	0.466	0.374	0.366	0.464	0.45	0.411	0.416	0.489	0.524	0.457	0.4	0.449	0.355	0.394	0.324	0.402	0.382	0.366	0.483	0.366	0.444	0.434	0.552	0.421	0.447	0.295	0.303	0.327	0.449	0.427	0.362	0.319	0.378	0.401	0.401
	1 day, 7:29:10	36.9	0.119	0.116	0.117	0.117	0.117	0.118	0.118	0.116	0.116	0.117	0.118	0.115	0.467	0.376	0.368	0.465	0.451	0.411	0.416	0.49	0.527	0.457	0.401	0.449	0.355	0.396	0.326	0.405	0.382	0.366	0.484	0.367	0.447	0.432	0.553	0.421	0.446	0.296	0.305	0.329	0.451	0.429	0.363	0.32	0.383	0.402	0.402
	1 day, 7:39:10	37	0.118	0.116	0.117	0.117	0.117	0.118	0.118	0.116	0.116	0.117	0.118	0.115	0.467	0.377	0.367	0.464	0.45	0.411	0.417	0.498	0.531	0.456	0.401	0.45	0.356	0.395	0.326	0.404	0.38	0.366	0.483	0.366	0.447	0.432	0.553	0.421	0.448	0.295	0.306	0.329	0.45	0.43	0.364	0.32	0.384	0.401	0.401
	1 day, 7:49:10	37	0.118	0.116	0.118	0.117	0.117	0.118	0.118	0.116	0.116	0.117	0.118	0.115	0.469	0.376	0.367	0.465	0.451	0.413	0.417	0.502	0.533	0.458	0.402	0.45	0.357	0.395	0.324	0.405	0.382	0.367	0.485	0.37	0.451	0.434	0.555	0.423	0.45	0.296	0.307	0.329	0.45	0.433	0.364	0.322	0.386	0.401	0.402
	1 day, 7:59:10	37	0.118	0.116	0.117	0.117	0.117	0.118	0.118	0.116	0.116	0.117	0.117	0.115	0.469	0.377	0.369	0.467	0.451	0.413	0.418	0.505	0.535	0.459	0.403	0.451	0.357	0.396	0.323	0.409	0.38	0.367	0.487	0.37	0.455	0.435	0.558	0.425	0.45	0.298	0.31	0.332	0.452	0.432	0.365	0.322	0.386	0.4	0.403
	1 day, 8:09:10	37	0.118	0.116	0.117	0.117	0.117	0.118	0.118	0.116	0.116	0.117	0.118	0.115	0.47	0.378	0.369	0.467	0.452	0.414	0.418	0.507	0.535	0.46	0.404	0.451	0.357	0.4	0.325	0.407	0.381	0.367	0.487	0.373	0.454	0.435	0.559	0.426	0.451	0.298	0.311	0.332	0.452	0.434	0.364	0.324	0.388	0.402	0.403
	1 day, 8:19:10	37	0.118	0.116	0.117	0.117	0.117	0.118	0.118	0.116	0.116	0.117	0.117	0.115	0.471	0.379	0.37	0.467	0.453	0.414	0.419	0.511	0.536	0.46	0.404	0.452	0.357	0.4	0.328	0.409	0.381	0.367	0.486	0.374	0.456	0.436	0.559	0.426	0.45	0.297	0.313	0.333	0.452	0.435	0.365	0.326	0.389	0.403	0.403
	1 day, 8:29:10	37	0.118	0.116	0.117	0.117	0.117	0.118	0.118	0.116	0.116	0.117	0.117	0.115	0.472	0.379	0.371	0.468	0.453	0.416	0.42	0.508	0.537	0.461	0.406	0.452	0.358	0.399	0.329	0.411	0.382	0.368	0.49	0.377	0.459	0.436	0.56	0.429	0.451	0.298	0.312	0.334	0.453	0.437	0.365	0.328	0.391	0.402	0.405
	1 day, 8:39:10	37	0.118	0.116	0.117	0.117	0.117	0.118	0.118	0.116	0.116	0.117	0.117	0.115	0.473	0.38	0.371	0.469	0.453	0.416	0.42	0.514	0.543	0.462	0.406	0.453	0.358	0.4	0.33	0.41	0.381	0.368	0.49	0.377	0.461	0.436	0.561	0.43	0.451	0.298	0.311	0.335	0.455	0.437	0.366	0.328	0.392	0.405	0.405
	1 day, 8:49:10	37	0.119	0.116	0.118	0.117	0.117	0.118	0.118	0.116	0.116	0.117	0.118	0.115	0.474	0.382	0.374	0.471	0.454	0.417	0.42	0.517	0.542	0.462	0.407	0.454	0.359	0.405	0.333	0.416	0.382	0.37	0.491	0.379	0.465	0.438	0.561	0.431	0.453	0.299	0.311	0.335	0.455	0.435	0.368	0.33	0.394	0.406	0.405
	1 day, 8:59:10	37	0.118	0.116	0.118	0.117	0.117	0.118	0.118	0.116	0.116	0.117	0.118	0.115	0.475	0.382	0.374	0.471	0.454	0.417	0.421	0.519	0.542	0.463	0.408	0.454	0.36	0.404	0.332	0.414	0.381	0.37	0.49	0.381	0.466	0.438	0.564	0.432	0.454	0.299	0.314	0.33	0.456	0.436	0.367	0.331	0.396	0.407	0.405
	1 day, 9:09:10	37	0.119	0.116	0.118	0.117	0.117	0.118	0.118	0.116	0.116	0.117	0.118	0.115	0.476	0.382	0.374	0.471	0.454	0.418	0.421	0.521	0.544	0.463	0.409	0.455	0.36	0.403	0.333	0.415	0.381	0.37	0.492	0.381	0.467	0.436	0.564	0.432	0.455	0.3	0.315	0.335	0.456	0.436	0.367	0.332	0.394	0.403	0.405
	1 day, 9:19:10	37	0.118	0.116	0.117	0.117	0.117	0.118	0.118	0.116	0.116	0.117	0.118	0.115	0.477	0.383	0.374	0.472	0.455	0.419	0.422	0.522	0.548	0.464	0.41	0.455	0.36	0.406	0.334	0.417	0.38	0.37	0.493	0.384	0.47	0.44	0.566	0.434	0.456	0.3	0.315	0.335	0.456	0.437	0.368	0.333	0.396	0.405	0.406
	1 day, 9:29:10	37	0.118	0.116	0.118	0.117	0.117	0.118	0.118	0.116	0.116	0.117	0.118	0.115	0.478	0.385	0.377	0.471	0.456	0.419	0.422	0.526	0.547	0.466	0.411	0.457	0.361	0.405	0.334	0.419	0.381	0.371	0.492	0.384	0.475	0.439	0.568	0.435	0.458	0.303	0.318	0.337	0.458	0.436	0.368	0.334	0.395	0.406	0.407
	1 day, 9:39:10	37	0.118	0.116	0.117	0.117	0.117	0.118	0.118	0.117	0.116	0.117	0.118	0.115	0.479	0.386	0.378	0.473	0.456	0.419	0.423	0.528	0.55	0.466	0.412	0.457	0.361	0.41	0.332	0.418	0.38	0.371	0.492	0.386	0.474	0.438	0.568	0.434	0.459	0.304	0.319	0.336	0.457	0.436	0.368	0.335	0.399	0.407	0.408
	1 day, 9:49:10	37.1	0.118	0.116	0.118	0.117	0.117	0.118	0.118	0.116	0.116	0.117	0.118	0.115	0.48	0.386	0.378	0.473	0.457	0.419	0.424	0.53	0.551	0.467	0.412	0.458	0.362	0.41	0.332	0.421	0.381	0.371	0.495	0.389	0.477	0.441	0.569	0.436	0.459	0.305	0.316	0.338	0.459	0.438	0.369	0.338	0.401	0.407	0.408
	1 day, 9:59:10	37	0.118	0.116	0.118	0.117	0.117	0.118	0.118	0.116	0.116	0.117	0.118	0.115	0.481	0.387	0.379	0.473	0.457	0.421	0.424	0.532	0.551	0.466	0.414	0.458	0.362	0.41	0.336	0.424	0.381	0.371	0.496	0.39	0.482	0.442	0.569	0.437	0.46	0.307	0.316	0.337	0.459	0.44	0.37	0.338	0.4	0.408	0.409
	1 day, 10:09:10	37	0.119	0.116	0.118	0.117	0.117	0.118	0.118	0.116	0.116	0.117	0.118	0.115	0.481	0.388	0.38	0.473	0.457	0.421	0.424	0.534	0.552	0.467	0.414	0.459	0.362	0.41	0.338	0.421	0.381	0.372	0.496	0.39	0.482	0.442	0.571	0.436	0.462	0.308	0.318	0.338	0.46	0.441	0.37	0.34	0.403	0.408	0.409
	1 day, 10:19:10	36.9	0.118	0.116	0.118	0.117	0.117	0.118	0.118	0.117	0.116	0.117	0.119	0.115	0.482	0.391	0.382	0.474	0.458	0.421	0.425	0.535	0.555	0.468	0.415	0.46	0.363	0.411	0.339	0.426	0.381	0.372	0.496	0.394	0.486	0.442	0.572	0.438	0.461	0.309	0.32	0.34	0.461	0.442	0.371	0.343	0.406	0.409	0.411
	1 day, 10:29:10	37	0.118	0.116	0.118	0.117	0.117	0.118	0.118	0.116	0.117	0.117	0.118	0.115	0.483	0.391	0.383	0.475	0.458	0.422	0.426	0.537	0.554	0.469	0.416	0.46	0.363	0.416	0.34	0.426	0.381	0.373	0.497	0.395	0.487	0.442	0.575	0.44	0.463	0.309	0.321	0.34	0.46	0.441	0.371	0.343	0.403	0.407	0.41
	1 day, 10:39:10	37	0.118	0.116	0.117	0.117	0.117	0.118	0.118	0.116	0.116	0.117	0.118	0.115	0.484	0.393	0.384	0.475	0.458	0.422	0.426	0.54	0.558	0.469	0.417	0.461	0.363	0.417	0.341	0.427	0.381	0.376	0.498	0.396	0.49	0.444	0.576	0.441	0.462	0.309	0.321	0.342	0.46	0.441	0.371	0.344	0.405	0.41	0.412
	1 day, 10:49:10	37	0.118	0.116	0.118	0.117	0.117	0.118	0.118	0.116	0.116	0.117	0.118	0.115	0.485	0.394	0.385	0.475	0.459	0.423	0.427	0.542	0.558	0.47	0.417	0.461	0.364	0.417	0.341	0.427	0.38	0.375	0.499	0.398	0.494	0.444	0.577	0.44	0.464	0.309	0.323	0.342	0.462	0.441	0.371	0.346	0.407	0.409	0.412
	1 day, 10:59:10	37	0.118	0.116	0.118	0.117	0.117	0.118	0.118	0.116	0.116	0.117	0.119	0.115	0.486	0.395	0.387	0.475	0.459	0.423	0.427	0.544	0.562	0.469	0.418	0.462	0.364	0.419	0.342	0.431	0.381	0.376	0.5	0.398	0.494	0.446	0.577	0.439	0.465	0.309	0.325	0.344	0.463	0.438	0.372	0.348	0.409	0.413	0.413
	1 day, 11:09:10	37	0.119	0.116	0.118	0.117	0.117	0.118	0.118	0.116	0.116	0.117	0.118	0.115	0.487	0.395	0.388	0.476	0.459	0.423	0.427	0.547	0.56	0.471	0.419	0.462	0.365	0.417	0.341	0.431	0.38	0.374	0.5	0.4	0.496	0.445	0.578	0.44	0.466	0.31	0.325	0.345	0.462	0.443	0.373	0.347	0.408	0.412	0.413
	1 day, 11:19:10	37	0.119	0.116	0.118	0.117	0.117	0.118	0.118	0.116	0.116	0.117	0.118	0.115	0.488	0.396	0.39	0.475	0.459	0.424	0.428	0.548	0.566	0.471	0.42	0.463	0.366	0.418	0.343	0.432	0.38	0.375	0.5	0.399	0.498	0.445	0.577	0.441	0.467	0.312	0.327	0.345	0.463	0.444	0.373	0.348	0.411	0.412	0.414
	1 day, 11:29:10	37	0.119	0.116	0.118	0.117	0.117	0.118	0.118	0.117	0.117	0.117	0.118	0.115	0.488	0.397	0.391	0.476	0.46	0.425	0.429	0.55	0.562	0.472	0.421	0.463	0.366	0.419	0.346	0.434	0.38	0.376	0.503	0.403	0.5	0.447	0.58	0.442	0.466	0.311	0.328	0.346	0.464	0.441	0.374	0.349	0.411	0.412	0.414
	1 day, 11:39:10	37	0.119	0.116	0.118	0.117	0.117	0.118	0.118	0.116	0.117	0.117	0.118	0.115	0.49	0.399	0.393	0.476	0.461	0.425	0.429	0.552	0.57	0.473	0.422	0.464	0.367	0.421	0.346	0.436	0.381	0.376	0.504	0.405	0.503	0.448	0.582	0.443	0.467	0.313	0.33	0.346	0.464	0.445	0.375	0.35	0.409	0.414	0.415
	1 day, 11:49:10	37	0.119	0.116	0.118	0.117	0.117	0.118	0.118	0.117	0.117	0.117	0.118	0.115	0.49	0.401	0.394	0.477	0.461	0.425	0.429	0.555	0.569	0.474	0.422	0.465	0.367	0.425	0.347	0.439	0.382	0.377	0.505	0.405	0.505	0.449	0.584	0.443	0.468	0.314	0.329	0.347	0.466	0.445	0.375	0.353	0.412	0.415	0.417
	1 day, 11:59:10	37	0.119	0.116	0.118	0.117	0.117	0.118	0.118	0.117	0.117	0.117	0.118	0.115	0.491	0.403	0.396	0.477	0.462	0.425	0.429	0.555	0.568	0.474	0.424	0.465	0.367	0.427	0.347	0.439	0.381	0.377	0.505	0.406	0.509	0.447	0.585	0.444	0.468	0.312	0.328	0.348	0.466	0.446	0.375	0.354	0.415	0.415	0.417
	1 day, 12:09:10	37	0.119	0.116	0.118	0.117	0.117	0.118	0.118	0.116	0.118	0.117	0.118	0.115	0.492	0.403	0.399	0.478	0.462	0.426	0.43	0.557	0.572	0.474	0.425	0.466	0.367	0.426	0.348	0.44	0.381	0.377	0.506	0.408	0.511	0.449	0.586	0.445	0.47	0.312	0.33	0.348	0.466	0.445	0.375	0.357	0.416	0.414	0.417
	1 day, 12:19:10	37	0.119	0.116	0.118	0.117	0.117	0.118	0.118	0.116	0.117	0.117	0.119	0.115	0.493	0.405	0.4	0.478	0.462	0.426	0.431	0.559	0.571	0.475	0.425	0.467	0.368	0.428	0.35	0.442	0.381	0.377	0.506	0.409	0.513	0.447	0.587	0.446	0.472	0.313	0.332	0.349	0.467	0.446	0.376	0.357	0.417	0.416	0.418
	1 day, 12:29:10	37	0.119	0.116	0.118	0.117	0.117	0.118	0.118	0.116	0.117	0.117	0.119	0.115	0.494	0.406	0.402	0.479	0.463	0.427	0.431	0.56	0.571	0.475	0.426	0.468	0.368	0.429	0.351	0.443	0.381	0.378	0.507	0.411	0.515	0.447	0.589	0.447	0.473	0.314	0.333	0.349	0.467	0.446	0.376	0.359	0.418	0.416	0.418
	1 day, 12:39:10	37	0.119	0.116	0.118	0.117	0.117	0.118	0.118	0.117	0.117	0.117	0.118	0.115	0.495	0.408	0.403	0.48	0.464	0.428	0.432	0.563	0.575	0.477	0.427	0.469	0.369	0.432	0.352	0.445	0.382	0.379	0.509	0.413	0.517	0.452	0.59	0.448	0.473	0.314	0.335	0.35	0.469	0.445	0.378	0.361	0.421	0.418	0.42
	1 day, 12:49:10	37.1	0.119	0.116	0.118	0.117	0.117	0.118	0.118	0.116	0.117	0.117	0.119	0.115	0.495	0.409	0.406	0.48	0.464	0.427	0.432	0.565	0.578	0.477	0.428	0.468	0.369	0.432	0.35	0.447	0.381	0.379	0.509	0.413	0.519	0.452	0.591	0.447	0.474	0.316	0.335	0.352	0.468	0.447	0.378	0.361	0.421	0.417	0.419
	1 day, 12:59:10	37	0.119	0.116	0.118	0.117	0.117	0.118	0.118	0.116	0.117	0.117	0.118	0.115	0.496	0.408	0.409	0.481	0.464	0.429	0.432	0.567	0.574	0.477	0.428	0.468	0.369	0.432	0.35	0.449	0.382	0.38	0.509	0.412	0.52	0.451	0.592	0.448	0.475	0.315	0.334	0.351	0.469	0.446	0.379	0.363	0.42	0.417	0.42
	1 day, 13:09:10	37	0.119	0.116	0.118	0.117	0.117	0.118	0.118	0.117	0.118	0.117	0.118	0.115	0.497	0.41	0.41	0.481	0.464	0.429	0.433	0.568	0.58	0.478	0.429	0.469	0.369	0.434	0.352	0.45	0.381	0.38	0.511	0.416	0.523	0.451	0.592	0.449	0.476	0.316	0.335	0.351	0.469	0.449	0.379	0.363	0.42	0.417	0.421
	1 day, 13:19:10	37	0.119	0.116	0.118	0.117	0.117	0.118	0.118	0.117	0.118	0.117	0.118	0.115	0.498	0.411	0.411	0.481	0.465	0.43	0.433	0.569	0.576	0.478	0.43	0.47	0.371	0.434	0.351	0.449	0.38	0.379	0.51	0.415	0.522	0.451	0.592	0.449	0.476	0.316	0.336	0.35	0.469	0.45	0.379	0.363	0.421	0.417	0.421
	1 day, 13:29:10	37	0.119	0.116	0.118	0.117	0.117	0.118	0.118	0.117	0.117	0.117	0.119	0.115	0.498	0.411	0.412	0.482	0.465	0.43	0.433	0.57	0.581	0.479	0.431	0.47	0.371	0.435	0.352	0.452	0.38	0.38	0.51	0.417	0.525	0.452	0.593	0.45	0.478	0.316	0.336	0.354	0.469	0.448	0.378	0.364	0.422	0.417	0.422
	1 day, 13:39:10	37	0.119	0.116	0.118	0.117	0.117	0.118	0.118	0.117	0.117	0.117	0.119	0.115	0.5	0.412	0.413	0.482	0.466	0.431	0.434	0.572	0.58	0.479	0.431	0.47	0.371	0.437	0.353	0.452	0.382	0.38	0.512	0.419	0.528	0.454	0.593	0.451	0.478	0.317	0.337	0.355	0.471	0.452	0.38	0.365	0.423	0.417	0.422
	1 day, 13:49:10	37	0.119	0.116	0.118	0.117	0.118	0.118	0.118	0.117	0.118	0.117	0.119	0.115	0.501	0.413	0.414	0.483	0.466	0.431	0.434	0.574	0.578	0.481	0.432	0.471	0.372	0.438	0.354	0.454	0.38	0.379	0.512	0.419	0.527	0.453	0.593	0.452	0.479	0.317	0.337	0.353	0.47	0.449	0.379	0.365	0.423	0.417	0.422
	1 day, 13:59:10	37	0.119	0.117	0.118	0.117	0.118	0.118	0.118	0.117	0.118	0.117	0.118	0.115	0.501	0.415	0.415	0.483	0.466	0.431	0.435	0.575	0.583	0.481	0.432	0.472	0.372	0.438	0.355	0.456	0.381	0.382	0.513	0.42	0.53	0.454	0.595	0.453	0.48	0.319	0.338	0.354	0.471	0.451	0.379	0.366	0.424	0.417	0.423
	1 day, 14:09:10	37	0.119	0.116	0.118	0.117	0.117	0.118	0.118	0.116	0.117	0.117	0.119	0.115	0.502	0.416	0.416	0.484	0.467	0.432	0.435	0.576	0.579	0.481	0.433	0.472	0.373	0.439	0.356	0.458	0.381	0.382	0.514	0.421	0.532	0.455	0.597	0.453	0.48	0.319	0.339	0.356	0.471	0.45	0.38	0.368	0.426	0.42	0.423
	1 day, 14:19:10	37	0.119	0.116	0.118	0.118	0.118	0.118	0.118	0.117	0.118	0.117	0.118	0.115	0.503	0.416	0.417	0.485	0.467	0.431	0.435	0.577	0.585	0.482	0.434	0.473	0.374	0.439	0.357	0.46	0.381	0.382	0.515	0.422	0.532	0.455	0.597	0.453	0.481	0.32	0.34	0.357	0.471	0.452	0.38	0.369	0.426	0.42	0.423
	1 day, 14:29:10	37	0.119	0.116	0.118	0.117	0.117	0.118	0.118	0.117	0.117	0.117	0.119	0.115	0.504	0.418	0.417	0.485	0.468	0.432	0.435	0.579	0.582	0.482	0.434	0.473	0.373	0.441	0.356	0.461	0.382	0.379	0.515	0.424	0.536	0.455	0.599	0.453	0.482	0.321	0.341	0.357	0.473	0.452	0.381	0.371	0.429	0.421	0.423
	1 day, 14:39:10	37	0.119	0.117	0.118	0.118	0.118	0.118	0.118	0.117	0.118	0.117	0.119	0.115	0.505	0.421	0.419	0.486	0.469	0.432	0.436	0.58	0.587	0.484	0.436	0.474	0.374	0.441	0.358	0.463	0.382	0.38	0.517	0.425	0.538	0.456	0.6	0.454	0.482	0.323	0.342	0.357	0.473	0.451	0.381	0.372	0.427	0.422	0.425
	1 day, 14:49:10	37	0.119	0.117	0.118	0.118	0.118	0.118	0.118	0.117	0.117	0.117	0.119	0.115	0.505	0.422	0.42	0.487	0.469	0.433	0.437	0.582	0.587	0.485	0.435	0.475	0.374	0.442	0.358	0.464	0.383	0.38	0.518	0.427	0.538	0.456	0.602	0.455	0.483	0.324	0.342	0.36	0.474	0.454	0.382	0.372	0.428	0.423	0.426
	1 day, 14:59:10	37	0.119	0.117	0.118	0.118	0.118	0.118	0.118	0.117	0.118	0.117	0.119	0.115	0.506	0.423	0.421	0.487	0.469	0.433	0.437	0.583	0.586	0.486	0.437	0.475	0.375	0.444	0.359	0.465	0.383	0.383	0.519	0.427	0.542	0.458	0.603	0.456	0.484	0.324	0.343	0.359	0.475	0.454	0.382	0.374	0.43	0.421	0.426
	1 day, 15:09:10	37	0.119	0.117	0.118	0.118	0.117	0.118	0.118	0.116	0.117	0.117	0.119	0.115	0.507	0.424	0.422	0.488	0.47	0.434	0.438	0.585	0.593	0.486	0.437	0.475	0.376	0.446	0.36	0.467	0.383	0.384	0.52	0.428	0.541	0.458	0.605	0.457	0.485	0.326	0.343	0.353	0.476	0.449	0.384	0.376	0.43	0.423	0.427
	1 day, 15:19:10	36.9	0.119	0.117	0.118	0.118	0.118	0.118	0.118	0.117	0.118	0.117	0.119	0.115	0.507	0.425	0.424	0.488	0.47	0.434	0.438	0.586	0.591	0.486	0.438	0.476	0.375	0.448	0.36	0.467	0.382	0.384	0.518	0.429	0.543	0.455	0.605	0.456	0.485	0.325	0.344	0.359	0.475	0.455	0.383	0.376	0.432	0.423	0.427
	1 day, 15:29:10	37	0.119	0.117	0.118	0.118	0.118	0.118	0.118	0.117	0.118	0.117	0.119	0.115	0.508	0.425	0.424	0.489	0.47	0.434	0.438	0.587	0.588	0.487	0.438	0.476	0.375	0.45	0.359	0.469	0.382	0.384	0.521	0.43	0.544	0.459	0.605	0.457	0.486	0.326	0.345	0.362	0.475	0.451	0.384	0.376	0.433	0.421	0.427
	1 day, 15:39:10	37	0.119	0.117	0.118	0.118	0.118	0.118	0.118	0.116	0.117	0.117	0.118	0.115	0.509	0.426	0.426	0.49	0.472	0.435	0.439	0.588	0.592	0.488	0.439	0.477	0.377	0.452	0.361	0.471	0.383	0.382	0.523	0.432	0.549	0.459	0.609	0.459	0.486	0.327	0.345	0.36	0.476	0.459	0.385	0.378	0.434	0.423	0.429
	1 day, 15:49:10	37	0.119	0.117	0.118	0.118	0.118	0.118	0.118	0.117	0.118	0.117	0.119	0.115	0.509	0.427	0.427	0.49	0.472	0.436	0.439	0.589	0.594	0.488	0.44	0.478	0.376	0.452	0.362	0.472	0.383	0.383	0.523	0.434	0.549	0.459	0.609	0.458	0.487	0.327	0.346	0.36	0.477	0.456	0.385	0.38	0.433	0.425	0.429
	1 day, 15:59:10	37	0.119	0.117	0.118	0.118	0.118	0.118	0.118	0.117	0.118	0.117	0.119	0.115	0.51	0.429	0.427	0.491	0.471	0.435	0.439	0.59	0.595	0.488	0.44	0.478	0.377	0.453	0.362	0.472	0.383	0.387	0.523	0.433	0.548	0.457	0.609	0.459	0.488	0.327	0.346	0.361	0.477	0.451	0.385	0.381	0.434	0.422	0.429
	1 day, 16:09:10	37	0.119	0.117	0.118	0.118	0.118	0.118	0.118	0.117	0.118	0.117	0.118	0.115	0.511	0.435	0.428	0.492	0.473	0.436	0.44	0.592	0.594	0.49	0.441	0.479	0.378	0.455	0.363	0.474	0.383	0.386	0.524	0.435	0.553	0.462	0.613	0.462	0.488	0.327	0.347	0.363	0.477	0.456	0.386	0.382	0.436	0.426	0.431
	1 day, 16:19:10	37	0.119	0.117	0.118	0.118	0.118	0.118	0.118	0.117	0.118	0.117	0.119	0.115	0.512	0.44	0.428	0.492	0.473	0.436	0.44	0.592	0.593	0.49	0.442	0.479	0.378	0.455	0.364	0.475	0.383	0.386	0.525	0.436	0.553	0.462	0.611	0.462	0.489	0.327	0.348	0.365	0.478	0.457	0.387	0.383	0.436	0.426	0.431
	1 day, 16:29:10	37	0.119	0.117	0.118	0.118	0.118	0.118	0.118	0.117	0.118	0.117	0.12	0.115	0.512	0.441	0.429	0.494	0.473	0.437	0.441	0.593	0.593	0.491	0.442	0.48	0.378	0.455	0.365	0.477	0.382	0.389	0.526	0.439	0.557	0.461	0.614	0.464	0.489	0.327	0.349	0.363	0.478	0.456	0.387	0.384	0.438	0.426	0.431
	1 day, 16:39:10	37	0.119	0.117	0.118	0.118	0.118	0.118	0.118	0.117	0.118	0.117	0.119	0.115	0.513	0.444	0.43	0.494	0.474	0.437	0.441	0.595	0.595	0.491	0.443	0.481	0.379	0.457	0.366	0.478	0.382	0.387	0.525	0.438	0.558	0.462	0.616	0.463	0.49	0.328	0.348	0.363	0.477	0.46	0.386	0.384	0.437	0.425	0.43
	1 day, 16:49:10	37	0.119	0.117	0.118	0.118	0.118	0.118	0.118	0.117	0.118	0.117	0.119	0.115	0.514	0.443	0.431	0.496	0.475	0.437	0.441	0.596	0.596	0.492	0.443	0.481	0.379	0.456	0.368	0.479	0.381	0.387	0.525	0.439	0.558	0.462	0.615	0.463	0.49	0.329	0.348	0.364	0.479	0.46	0.387	0.386	0.438	0.426	0.432
	1 day, 16:59:10	37	0.119	0.117	0.118	0.118	0.118	0.118	0.118	0.117	0.118	0.117	0.119	0.115	0.514	0.444	0.431	0.497	0.475	0.438	0.442	0.597	0.596	0.493	0.444	0.482	0.378	0.458	0.367	0.481	0.384	0.39	0.527	0.441	0.56	0.464	0.618	0.465	0.491	0.329	0.35	0.366	0.48	0.458	0.388	0.386	0.44	0.427	0.432
	1 day, 17:09:10	37	0.119	0.117	0.118	0.118	0.118	0.118	0.118	0.117	0.118	0.117	0.12	0.115	0.515	0.445	0.432	0.497	0.476	0.438	0.442	0.598	0.597	0.494	0.444	0.482	0.379	0.459	0.368	0.482	0.385	0.39	0.53	0.441	0.559	0.465	0.618	0.465	0.491	0.329	0.351	0.367	0.48	0.46	0.388	0.387	0.44	0.426	0.433
	1 day, 17:19:10	37	0.119	0.117	0.118	0.118	0.118	0.118	0.118	0.117	0.118	0.117	0.119	0.115	0.515	0.445	0.433	0.498	0.476	0.438	0.443	0.599	0.598	0.494	0.445	0.484	0.38	0.46	0.368	0.482	0.384	0.39	0.528	0.442	0.561	0.465	0.617	0.465	0.492	0.33	0.351	0.367	0.48	0.458	0.388	0.389	0.44	0.428	0.433
	1 day, 17:29:10	37	0.119	0.117	0.118	0.118	0.118	0.118	0.118	0.117	0.118	0.117	0.12	0.115	0.516	0.445	0.434	0.498	0.477	0.438	0.444	0.6	0.599	0.495	0.445	0.485	0.38	0.461	0.369	0.483	0.383	0.39	0.53	0.443	0.561	0.462	0.619	0.464	0.493	0.331	0.351	0.367	0.482	0.461	0.389	0.389	0.441	0.428	0.432
	1 day, 17:39:10	37.1	0.119	0.117	0.118	0.118	0.118	0.118	0.118	0.117	0.118	0.117	0.12	0.115	0.517	0.445	0.435	0.499	0.477	0.439	0.444	0.6	0.599	0.496	0.446	0.486	0.381	0.463	0.37	0.485	0.384	0.391	0.532	0.444	0.564	0.466	0.62	0.466	0.493	0.331	0.351	0.368	0.482	0.459	0.39	0.389	0.441	0.429	0.433
	1 day, 17:49:10	37.1	0.119	0.117	0.118	0.118	0.118	0.118	0.118	0.117	0.118	0.117	0.12	0.115	0.517	0.445	0.435	0.5	0.478	0.439	0.445	0.601	0.6	0.495	0.446	0.487	0.381	0.464	0.371	0.485	0.385	0.391	0.531	0.446	0.567	0.467	0.621	0.468	0.494	0.331	0.352	0.368	0.482	0.461	0.391	0.39	0.443	0.43	0.434
	1 day, 17:59:10	37	0.119	0.117	0.118	0.118	0.118	0.118	0.118	0.117	0.118	0.117	0.119	0.115	0.518	0.444	0.435	0.5	0.479	0.44	0.446	0.602	0.6	0.495	0.446	0.488	0.381	0.465	0.37	0.485	0.384	0.392	0.53	0.443	0.566	0.466	0.621	0.467	0.494	0.331	0.353	0.368	0.482	0.461	0.39	0.39	0.44	0.428	0.434
	1 day, 18:09:10	37.1	0.119	0.117	0.118	0.118	0.118	0.118	0.118	0.117	0.118	0.117	0.12	0.115	0.519	0.445	0.436	0.501	0.479	0.439	0.446	0.603	0.601	0.496	0.447	0.489	0.381	0.466	0.369	0.485	0.385	0.391	0.532	0.443	0.565	0.463	0.62	0.467	0.495	0.332	0.353	0.367	0.482	0.461	0.39	0.392	0.441	0.43	0.435
	1 day, 18:19:10	37	0.119	0.117	0.118	0.118	0.118	0.118	0.118	0.117	0.118	0.117	0.119	0.115	0.52	0.445	0.436	0.502	0.48	0.439	0.447	0.604	0.602	0.497	0.447	0.49	0.381	0.466	0.37	0.486	0.384	0.391	0.532	0.445	0.568	0.466	0.622	0.468	0.495	0.333	0.353	0.367	0.481	0.461	0.39	0.391	0.439	0.428	0.433
	1 day, 18:29:10	37	0.119	0.117	0.118	0.118	0.118	0.118	0.118	0.117	0.118	0.117	0.12	0.115	0.521	0.445	0.437	0.502	0.481	0.441	0.448	0.605	0.603	0.497	0.448	0.492	0.382	0.468	0.371	0.488	0.385	0.391	0.533	0.447	0.57	0.466	0.624	0.468	0.496	0.334	0.354	0.367	0.483	0.462	0.391	0.393	0.443	0.431	0.436
	1 day, 18:39:10	37	0.119	0.117	0.118	0.118	0.118	0.118	0.118	0.117	0.118	0.117	0.12	0.115	0.521	0.447	0.438	0.502	0.481	0.44	0.449	0.606	0.604	0.498	0.449	0.494	0.383	0.469	0.371	0.489	0.385	0.394	0.535	0.448	0.57	0.468	0.624	0.468	0.496	0.334	0.355	0.367	0.484	0.46	0.391	0.394	0.441	0.427	0.436
	1 day, 18:49:10	37	0.119	0.117	0.118	0.118	0.118	0.118	0.118	0.117	0.118	0.117	0.12	0.115	0.522	0.447	0.438	0.504	0.482	0.44	0.451	0.607	0.605	0.498	0.449	0.495	0.383	0.471	0.371	0.49	0.385	0.393	0.535	0.448	0.572	0.465	0.625	0.47	0.497	0.335	0.355	0.368	0.485	0.46	0.392	0.396	0.444	0.431	0.436
	1 day, 18:59:10	37	0.119	0.117	0.118	0.118	0.118	0.118	0.118	0.117	0.118	0.117	0.118	0.115	0.523	0.448	0.439	0.505	0.483	0.44	0.452	0.608	0.606	0.499	0.45	0.497	0.383	0.472	0.373	0.49	0.384	0.39	0.536	0.449	0.573	0.468	0.626	0.469	0.497	0.336	0.356	0.368	0.485	0.466	0.394	0.396	0.445	0.433	0.437
	1 day, 19:09:10	37	0.119	0.117	0.118	0.118	0.118	0.118	0.118	0.117	0.118	0.117	0.12	0.115	0.523	0.448	0.44	0.505	0.484	0.441	0.454	0.609	0.606	0.499	0.451	0.5	0.384	0.473	0.373	0.491	0.386	0.39	0.535	0.45	0.573	0.47	0.628	0.471	0.498	0.336	0.356	0.369	0.486	0.465	0.392	0.396	0.444	0.433	0.437
	1 day, 19:19:10	36.9	0.119	0.117	0.118	0.118	0.118	0.118	0.118	0.117	0.118	0.117	0.12	0.115	0.524	0.448	0.44	0.506	0.484	0.441	0.456	0.61	0.607	0.5	0.451	0.502	0.385	0.474	0.374	0.492	0.385	0.391	0.537	0.451	0.576	0.469	0.628	0.471	0.499	0.337	0.357	0.369	0.486	0.464	0.393	0.398	0.445	0.431	0.438
	1 day, 19:29:10	37	0.119	0.117	0.118	0.118	0.118	0.118	0.118	0.117	0.118	0.117	0.119	0.115	0.525	0.449	0.441	0.507	0.485	0.442	0.458	0.611	0.608	0.501	0.452	0.503	0.384	0.475	0.374	0.493	0.386	0.394	0.537	0.453	0.578	0.47	0.63	0.472	0.499	0.338	0.357	0.369	0.487	0.465	0.394	0.399	0.446	0.433	0.438
	1 day, 19:39:10	37	0.119	0.117	0.118	0.118	0.118	0.118	0.118	0.117	0.118	0.117	0.119	0.115	0.525	0.45	0.441	0.507	0.485	0.441	0.459	0.612	0.608	0.5	0.452	0.505	0.385	0.476	0.375	0.493	0.385	0.389	0.538	0.452	0.578	0.467	0.63	0.472	0.499	0.339	0.357	0.37	0.487	0.466	0.394	0.399	0.446	0.433	0.439
	1 day, 19:49:10	37	0.119	0.117	0.118	0.118	0.118	0.118	0.118	0.117	0.118	0.117	0.119	0.115	0.527	0.451	0.441	0.507	0.486	0.442	0.461	0.613	0.609	0.501	0.453	0.508	0.385	0.478	0.374	0.494	0.387	0.389	0.539	0.455	0.579	0.468	0.631	0.473	0.5	0.339	0.357	0.369	0.488	0.468	0.395	0.4	0.447	0.434	0.44
	1 day, 19:59:10	37	0.119	0.117	0.118	0.118	0.118	0.118	0.118	0.117	0.118	0.117	0.119	0.115	0.527	0.453	0.443	0.508	0.487	0.443	0.464	0.614	0.61	0.501	0.454	0.51	0.386	0.48	0.376	0.496	0.385	0.394	0.541	0.456	0.581	0.473	0.634	0.474	0.5	0.341	0.358	0.37	0.489	0.468	0.396	0.402	0.449	0.434	0.441
	1 day, 20:09:10	37	0.119	0.117	0.118	0.118	0.118	0.118	0.118	0.117	0.118	0.117	0.119	0.115	0.528	0.453	0.443	0.508	0.487	0.443	0.465	0.615	0.611	0.502	0.454	0.512	0.386	0.481	0.377	0.496	0.383	0.393	0.541	0.455	0.582	0.472	0.633	0.474	0.501	0.34	0.358	0.371	0.488	0.467	0.397	0.401	0.448	0.436	0.441
	1 day, 20:19:10	37	0.119	0.117	0.118	0.118	0.118	0.118	0.118	0.117	0.118	0.117	0.119	0.115	0.529	0.454	0.445	0.509	0.487	0.443	0.468	0.615	0.611	0.502	0.455	0.515	0.387	0.482	0.376	0.497	0.387	0.396	0.541	0.455	0.582	0.473	0.635	0.473	0.501	0.342	0.359	0.371	0.488	0.47	0.396	0.402	0.448	0.436	0.441
	1 day, 20:29:10	37	0.119	0.117	0.118	0.118	0.118	0.118	0.118	0.117	0.118	0.117	0.119	0.115	0.53	0.454	0.446	0.51	0.488	0.443	0.471	0.616	0.612	0.502	0.456	0.518	0.387	0.483	0.377	0.498	0.388	0.396	0.543	0.456	0.584	0.472	0.635	0.475	0.502	0.342	0.359	0.371	0.49	0.471	0.398	0.404	0.45	0.435	0.442
	1 day, 20:39:10	37.1	0.119	0.117	0.118	0.118	0.118	0.118	0.118	0.117	0.118	0.117	0.119	0.115	0.531	0.456	0.447	0.51	0.489	0.443	0.473	0.617	0.613	0.503	0.457	0.52	0.387	0.485	0.378	0.499	0.389	0.396	0.543	0.458	0.585	0.474	0.636	0.476	0.502	0.343	0.36	0.371	0.491	0.467	0.399	0.405	0.45	0.433	0.443
	1 day, 20:49:10	37	0.119	0.117	0.118	0.118	0.118	0.118	0.118	0.117	0.118	0.117	0.119	0.115	0.533	0.46	0.45	0.51	0.49	0.444	0.477	0.618	0.614	0.503	0.458	0.524	0.388	0.486	0.379	0.5	0.389	0.397	0.544	0.459	0.587	0.474	0.64	0.477	0.504	0.344	0.36	0.37	0.491	0.47	0.399	0.405	0.45	0.435	0.445
	1 day, 20:59:10	37	0.119	0.117	0.118	0.118	0.118	0.118	0.118	0.117	0.118	0.117	0.119	0.115	0.534	0.46	0.45	0.511	0.49	0.443	0.48	0.619	0.615	0.503	0.457	0.526	0.389	0.487	0.379	0.5	0.388	0.397	0.545	0.459	0.588	0.473	0.638	0.476	0.504	0.344	0.361	0.371	0.492	0.47	0.4	0.405	0.451	0.437	0.444
	1 day, 21:09:10	37.1	0.119	0.117	0.118	0.118	0.118	0.118	0.119	0.117	0.118	0.117	0.119	0.115	0.535	0.46	0.451	0.511	0.49	0.444	0.482	0.619	0.615	0.503	0.459	0.53	0.388	0.488	0.379	0.502	0.388	0.391	0.544	0.459	0.589	0.474	0.639	0.477	0.505	0.344	0.36	0.37	0.491	0.471	0.402	0.406	0.45	0.434	0.444
	1 day, 21:19:10	37	0.119	0.117	0.118	0.118	0.118	0.118	0.118	0.117	0.118	0.117	0.119	0.115	0.536	0.459	0.451	0.512	0.491	0.444	0.486	0.62	0.616	0.503	0.46	0.532	0.39	0.489	0.38	0.503	0.389	0.399	0.547	0.458	0.59	0.474	0.64	0.476	0.506	0.344	0.361	0.371	0.494	0.47	0.402	0.407	0.452	0.437	0.445
	1 day, 21:29:10	37	0.119	0.117	0.118	0.118	0.118	0.118	0.118	0.117	0.118	0.117	0.119	0.115	0.538	0.46	0.452	0.512	0.492	0.445	0.489	0.621	0.617	0.504	0.461	0.535	0.389	0.49	0.381	0.504	0.389	0.398	0.547	0.46	0.591	0.472	0.641	0.478	0.504	0.346	0.361	0.371	0.494	0.469	0.404	0.409	0.454	0.438	0.446
	1 day, 21:39:10	37	0.119	0.117	0.118	0.118	0.118	0.118	0.119	0.117	0.118	0.117	0.119	0.115	0.539	0.46	0.452	0.513	0.492	0.445	0.491	0.622	0.618	0.504	0.461	0.537	0.39	0.492	0.381	0.505	0.389	0.4	0.548	0.462	0.59	0.476	0.641	0.479	0.507	0.345	0.361	0.371	0.495	0.474	0.403	0.409	0.455	0.44	0.445
	1 day, 21:49:10	37	0.119	0.117	0.118	0.118	0.118	0.118	0.118	0.117	0.118	0.117	0.119	0.115	0.54	0.461	0.452	0.513	0.493	0.445	0.494	0.623	0.618	0.504	0.463	0.541	0.39	0.492	0.382	0.505	0.389	0.398	0.549	0.462	0.593	0.477	0.642	0.478	0.509	0.346	0.362	0.371	0.495	0.474	0.402	0.41	0.453	0.44	0.445
	1 day, 21:59:10	37	0.119	0.117	0.118	0.118	0.118	0.118	0.118	0.117	0.118	0.117	0.119	0.115	0.542	0.461	0.453	0.513	0.493	0.445	0.497	0.623	0.619	0.504	0.464	0.542	0.391	0.494	0.382	0.506	0.39	0.399	0.551	0.463	0.595	0.476	0.643	0.479	0.51	0.346	0.362	0.371	0.494	0.469	0.403	0.411	0.453	0.44	0.446
	1 day, 22:09:10	37	0.119	0.117	0.118	0.118	0.118	0.118	0.119	0.117	0.118	0.117	0.12	0.115	0.543	0.46	0.453	0.514	0.493	0.445	0.5	0.624	0.62	0.504	0.465	0.545	0.391	0.495	0.382	0.507	0.39	0.399	0.549	0.463	0.595	0.477	0.645	0.48	0.509	0.347	0.362	0.371	0.495	0.472	0.404	0.411	0.455	0.441	0.447
	1 day, 22:19:10	37	0.119	0.117	0.118	0.118	0.118	0.118	0.119	0.117	0.118	0.117	0.12	0.115	0.545	0.461	0.454	0.514	0.495	0.446	0.504	0.625	0.62	0.505	0.468	0.549	0.391	0.497	0.383	0.509	0.387	0.401	0.551	0.463	0.595	0.479	0.646	0.481	0.511	0.348	0.362	0.372	0.496	0.474	0.406	0.412	0.456	0.436	0.448
	1 day, 22:29:10	37	0.119	0.117	0.118	0.118	0.118	0.118	0.119	0.117	0.118	0.117	0.12	0.115	0.546	0.462	0.455	0.514	0.495	0.446	0.506	0.626	0.621	0.505	0.468	0.549	0.391	0.497	0.383	0.509	0.391	0.402	0.55	0.466	0.596	0.478	0.646	0.48	0.511	0.348	0.363	0.372	0.497	0.474	0.406	0.413	0.456	0.438	0.449
	1 day, 22:39:10	37	0.119	0.117	0.118	0.119	0.118	0.118	0.119	0.117	0.118	0.117	0.12	0.115	0.548	0.463	0.456	0.515	0.495	0.447	0.509	0.626	0.622	0.505	0.469	0.552	0.394	0.499	0.384	0.51	0.392	0.399	0.552	0.464	0.597	0.475	0.646	0.481	0.512	0.349	0.363	0.372	0.497	0.474	0.406	0.414	0.456	0.44	0.449
	1 day, 22:49:10	37.1	0.119	0.117	0.118	0.118	0.118	0.118	0.119	0.117	0.118	0.117	0.12	0.115	0.55	0.464	0.456	0.515	0.497	0.447	0.512	0.627	0.622	0.506	0.471	0.555	0.393	0.501	0.385	0.511	0.393	0.401	0.552	0.466	0.599	0.48	0.649	0.481	0.513	0.349	0.363	0.372	0.498	0.475	0.409	0.414	0.456	0.44	0.45
	1 day, 22:59:10	37	0.119	0.117	0.118	0.118	0.118	0.118	0.119	0.117	0.118	0.117	0.12	0.115	0.552	0.464	0.457	0.516	0.497	0.447	0.515	0.628	0.623	0.506	0.472	0.557	0.393	0.502	0.385	0.512	0.392	0.402	0.554	0.466	0.601	0.48	0.648	0.482	0.514	0.349	0.363	0.372	0.499	0.475	0.411	0.416	0.458	0.443	0.449
	1 day, 23:09:10	37	0.119	0.117	0.118	0.118	0.118	0.118	0.119	0.117	0.118	0.117	0.12	0.115	0.554	0.465	0.457	0.516	0.497	0.448	0.517	0.629	0.624	0.506	0.474	0.559	0.393	0.502	0.386	0.512	0.39	0.404	0.554	0.466	0.6	0.479	0.648	0.482	0.511	0.35	0.363	0.373	0.499	0.477	0.41	0.415	0.458	0.441	0.449
	1 day, 23:19:10	37	0.119	0.117	0.118	0.119	0.118	0.118	0.119	0.117	0.118	0.117	0.12	0.115	0.556	0.465	0.458	0.516	0.498	0.448	0.52	0.629	0.624	0.506	0.475	0.562	0.394	0.503	0.386	0.513	0.393	0.405	0.555	0.468	0.601	0.481	0.65	0.484	0.513	0.351	0.363	0.372	0.501	0.477	0.411	0.415	0.457	0.444	0.449
	1 day, 23:29:10	37	0.119	0.117	0.118	0.119	0.118	0.118	0.119	0.117	0.118	0.117	0.12	0.115	0.558	0.466	0.458	0.517	0.499	0.448	0.524	0.63	0.625	0.507	0.477	0.566	0.395	0.504	0.386	0.514	0.391	0.4	0.556	0.466	0.6	0.48	0.651	0.484	0.513	0.351	0.363	0.373	0.501	0.479	0.414	0.415	0.457	0.443	0.45
	1 day, 23:39:10	37	0.119	0.117	0.118	0.119	0.118	0.118	0.119	0.117	0.118	0.117	0.12	0.115	0.56	0.467	0.459	0.517	0.499	0.449	0.527	0.631	0.626	0.507	0.479	0.567	0.396	0.505	0.386	0.515	0.393	0.404	0.555	0.467	0.601	0.482	0.652	0.485	0.512	0.351	0.363	0.372	0.501	0.477	0.414	0.416	0.459	0.444	0.45
	1 day, 23:49:10	37	0.119	0.118	0.118	0.119	0.118	0.118	0.119	0.117	0.118	0.117	0.12	0.115	0.563	0.467	0.459	0.517	0.5	0.449	0.53	0.632	0.627	0.507	0.481	0.568	0.397	0.507	0.386	0.516	0.393	0.404	0.557	0.468	0.605	0.483	0.653	0.486	0.512	0.352	0.364	0.373	0.503	0.473	0.415	0.418	0.46	0.445	0.451
	1 day, 23:59:10	37	0.119	0.117	0.118	0.119	0.118	0.118	0.119	0.117	0.118	0.117	0.12	0.115	0.566	0.468	0.46	0.518	0.5	0.45	0.532	0.633	0.627	0.508	0.484	0.568	0.397	0.508	0.386	0.517	0.393	0.404	0.558	0.468	0.606	0.484	0.653	0.487	0.512	0.352	0.364	0.373	0.503	0.478	0.415	0.418	0.459	0.444	0.451
	2 days, 0:09:10	37.1	0.119	0.117	0.118	0.119	0.118	0.118	0.119	0.117	0.118	0.117	0.12	0.115	0.568	0.469	0.461	0.518	0.501	0.45	0.535	0.634	0.628	0.508	0.486	0.568	0.397	0.51	0.387	0.518	0.394	0.406	0.558	0.47	0.606	0.483	0.655	0.487	0.512	0.353	0.364	0.374	0.504	0.479	0.415	0.418	0.459	0.445	0.452
	2 days, 0:19:10	37	0.119	0.117	0.118	0.119	0.118	0.118	0.119	0.117	0.118	0.117	0.12	0.115	0.571	0.471	0.461	0.518	0.502	0.451	0.539	0.635	0.629	0.508	0.489	0.559	0.398	0.511	0.387	0.519	0.395	0.409	0.56	0.471	0.608	0.484	0.656	0.487	0.513	0.354	0.364	0.374	0.504	0.477	0.419	0.419	0.461	0.446	0.453
	2 days, 0:29:10	37	0.119	0.117	0.118	0.119	0.118	0.118	0.119	0.117	0.118	0.117	0.12	0.115	0.574	0.472	0.462	0.518	0.502	0.451	0.541	0.635	0.629	0.508	0.49	0.558	0.399	0.512	0.388	0.52	0.393	0.407	0.559	0.472	0.609	0.486	0.657	0.489	0.513	0.354	0.364	0.374	0.505	0.482	0.42	0.42	0.462	0.447	0.453
	2 days, 0:39:10	37.1	0.119	0.117	0.118	0.119	0.118	0.118	0.119	0.117	0.119	0.117	0.12	0.115	0.576	0.473	0.462	0.519	0.503	0.451	0.544	0.636	0.63	0.508	0.492	0.56	0.4	0.513	0.388	0.52	0.394	0.407	0.557	0.471	0.609	0.485	0.657	0.49	0.514	0.354	0.365	0.374	0.505	0.482	0.421	0.421	0.463	0.447	0.453
	2 days, 0:49:10	37	0.119	0.117	0.118	0.119	0.118	0.118	0.119	0.117	0.118	0.117	0.12	0.115	0.579	0.474	0.463	0.519	0.503	0.451	0.546	0.637	0.631	0.509	0.495	0.558	0.4	0.514	0.388	0.521	0.394	0.408	0.558	0.471	0.609	0.484	0.657	0.489	0.514	0.355	0.365	0.374	0.505	0.48	0.423	0.421	0.463	0.449	0.454
	2 days, 0:59:10	37	0.119	0.118	0.118	0.119	0.118	0.118	0.119	0.117	0.118	0.117	0.12	0.115	0.583	0.478	0.463	0.52	0.504	0.453	0.549	0.638	0.631	0.51	0.498	0.556	0.401	0.516	0.389	0.522	0.395	0.407	0.559	0.473	0.612	0.487	0.659	0.49	0.515	0.356	0.365	0.374	0.507	0.48	0.424	0.421	0.463	0.449	0.455
	2 days, 1:09:10	37	0.119	0.118	0.118	0.119	0.118	0.118	0.119	0.117	0.118	0.117	0.12	0.115	0.585	0.479	0.464	0.52	0.505	0.453	0.552	0.638	0.631	0.51	0.499	0.555	0.402	0.517	0.389	0.523	0.393	0.411	0.56	0.474	0.613	0.487	0.66	0.492	0.515	0.356	0.365	0.374	0.507	0.478	0.425	0.423	0.465	0.448	0.455
	2 days, 1:19:10	37	0.119	0.118	0.118	0.119	0.118	0.118	0.119	0.117	0.119	0.117	0.12	0.115	0.588	0.48	0.464	0.52	0.505	0.454	0.554	0.639	0.632	0.511	0.502	0.558	0.402	0.518	0.39	0.524	0.392	0.405	0.563	0.474	0.614	0.487	0.662	0.493	0.515	0.356	0.365	0.374	0.507	0.475	0.425	0.422	0.463	0.449	0.455
	2 days, 1:29:10	37	0.119	0.118	0.118	0.119	0.118	0.118	0.119	0.117	0.119	0.117	0.12	0.116	0.59	0.48	0.465	0.52	0.506	0.454	0.554	0.64	0.632	0.511	0.503	0.551	0.402	0.519	0.39	0.524	0.395	0.409	0.563	0.475	0.615	0.488	0.661	0.495	0.515	0.356	0.366	0.375	0.506	0.482	0.426	0.423	0.463	0.448	0.455
	2 days, 1:39:10	37	0.119	0.117	0.118	0.119	0.118	0.118	0.119	0.117	0.118	0.117	0.12	0.115	0.593	0.482	0.465	0.52	0.506	0.455	0.552	0.641	0.634	0.512	0.506	0.552	0.403	0.52	0.391	0.526	0.396	0.409	0.562	0.477	0.616	0.49	0.662	0.495	0.517	0.356	0.366	0.375	0.51	0.484	0.425	0.425	0.465	0.45	0.457
	2 days, 1:49:10	37	0.119	0.118	0.118	0.119	0.118	0.118	0.119	0.117	0.118	0.117	0.12	0.115	0.596	0.484	0.466	0.521	0.507	0.455	0.552	0.641	0.633	0.513	0.508	0.553	0.403	0.52	0.39	0.526	0.398	0.409	0.562	0.476	0.616	0.489	0.663	0.496	0.519	0.356	0.366	0.374	0.508	0.484	0.426	0.425	0.466	0.451	0.457
	2 days, 1:59:10	37	0.119	0.118	0.118	0.119	0.118	0.119	0.119	0.117	0.118	0.117	0.12	0.116	0.6	0.487	0.467	0.521	0.508	0.456	0.55	0.642	0.634	0.514	0.511	0.553	0.404	0.522	0.391	0.527	0.397	0.411	0.563	0.476	0.617	0.489	0.665	0.499	0.52	0.358	0.366	0.375	0.511	0.483	0.429	0.425	0.465	0.449	0.458
	2 days, 2:09:10	37	0.119	0.118	0.118	0.119	0.118	0.118	0.119	0.117	0.118	0.117	0.12	0.116	0.603	0.486	0.468	0.521	0.507	0.457	0.551	0.643	0.635	0.514	0.512	0.552	0.405	0.522	0.391	0.528	0.398	0.411	0.566	0.477	0.62	0.49	0.665	0.5	0.52	0.357	0.366	0.375	0.511	0.48	0.428	0.426	0.465	0.452	0.459
	2 days, 2:19:10	37	0.119	0.118	0.118	0.119	0.118	0.119	0.119	0.117	0.119	0.117	0.12	0.116	0.606	0.488	0.468	0.522	0.508	0.457	0.554	0.643	0.635	0.515	0.516	0.555	0.405	0.523	0.391	0.528	0.397	0.412	0.564	0.476	0.618	0.49	0.665	0.501	0.519	0.358	0.367	0.375	0.51	0.478	0.431	0.426	0.466	0.451	0.459
	2 days, 2:29:10	36.9	0.119	0.118	0.118	0.119	0.118	0.118	0.119	0.117	0.119	0.117	0.12	0.115	0.608	0.487	0.469	0.522	0.509	0.458	0.555	0.644	0.635	0.516	0.517	0.555	0.406	0.524	0.391	0.529	0.398	0.411	0.564	0.478	0.615	0.492	0.667	0.503	0.522	0.358	0.367	0.376	0.512	0.481	0.43	0.427	0.466	0.452	0.459
	2 days, 2:39:10	37	0.119	0.118	0.118	0.119	0.118	0.119	0.119	0.117	0.119	0.117	0.12	0.115	0.611	0.487	0.469	0.522	0.509	0.458	0.552	0.644	0.636	0.516	0.517	0.553	0.407	0.526	0.392	0.53	0.398	0.413	0.569	0.477	0.621	0.491	0.667	0.504	0.522	0.359	0.367	0.375	0.512	0.486	0.43	0.428	0.468	0.45	0.459
	2 days, 2:49:10	37	0.119	0.118	0.118	0.119	0.118	0.119	0.119	0.117	0.118	0.117	0.12	0.115	0.616	0.491	0.47	0.523	0.511	0.46	0.555	0.646	0.636	0.518	0.522	0.558	0.407	0.527	0.393	0.531	0.4	0.412	0.566	0.479	0.621	0.493	0.669	0.504	0.522	0.359	0.367	0.375	0.51	0.484	0.433	0.428	0.468	0.452	0.46
	2 days, 2:59:10	37	0.119	0.118	0.118	0.119	0.118	0.119	0.119	0.117	0.118	0.117	0.12	0.115	0.618	0.491	0.47	0.523	0.511	0.461	0.558	0.647	0.636	0.519	0.524	0.558	0.408	0.528	0.393	0.532	0.398	0.412	0.569	0.48	0.624	0.493	0.67	0.507	0.522	0.359	0.367	0.375	0.514	0.484	0.433	0.428	0.466	0.453	0.46
	2 days, 3:09:10	37	0.119	0.118	0.119	0.119	0.118	0.119	0.119	0.117	0.119	0.117	0.12	0.115	0.621	0.491	0.471	0.523	0.511	0.461	0.558	0.647	0.637	0.52	0.525	0.557	0.409	0.528	0.393	0.532	0.4	0.412	0.568	0.48	0.624	0.493	0.669	0.506	0.52	0.359	0.367	0.376	0.514	0.484	0.435	0.429	0.469	0.455	0.461
	2 days, 3:19:10	37	0.119	0.118	0.119	0.119	0.118	0.119	0.119	0.117	0.118	0.117	0.12	0.116	0.623	0.494	0.471	0.524	0.512	0.462	0.557	0.648	0.638	0.521	0.525	0.556	0.409	0.53	0.393	0.534	0.399	0.413	0.568	0.479	0.624	0.495	0.67	0.509	0.523	0.36	0.367	0.375	0.514	0.475	0.437	0.429	0.469	0.456	0.462
	2 days, 3:29:10	37	0.119	0.118	0.119	0.119	0.118	0.119	0.119	0.117	0.119	0.117	0.12	0.116	0.626	0.493	0.472	0.524	0.512	0.463	0.559	0.648	0.638	0.523	0.528	0.558	0.411	0.53	0.393	0.534	0.396	0.413	0.573	0.481	0.625	0.494	0.67	0.51	0.522	0.36	0.367	0.375	0.513	0.484	0.435	0.429	0.467	0.455	0.462
	2 days, 3:39:10	37	0.119	0.118	0.119	0.119	0.118	0.119	0.119	0.117	0.119	0.117	0.12	0.116	0.629	0.496	0.472	0.524	0.513	0.463	0.558	0.649	0.638	0.524	0.527	0.557	0.411	0.531	0.393	0.534	0.397	0.415	0.57	0.481	0.624	0.494	0.672	0.51	0.522	0.36	0.367	0.375	0.51	0.489	0.436	0.429	0.469	0.455	0.462
	2 days, 3:49:10	37.1	0.119	0.118	0.119	0.119	0.118	0.119	0.119	0.117	0.118	0.117	0.12	0.116	0.632	0.497	0.473	0.524	0.513	0.464	0.559	0.65	0.64	0.525	0.528	0.559	0.412	0.532	0.393	0.535	0.401	0.417	0.57	0.481	0.628	0.495	0.672	0.512	0.522	0.36	0.368	0.375	0.515	0.487	0.439	0.429	0.469	0.455	0.462
	2 days, 3:59:10	37.1	0.119	0.118	0.119	0.119	0.118	0.119	0.119	0.117	0.119	0.117	0.12	0.116	0.634	0.498	0.474	0.525	0.514	0.466	0.559	0.651	0.639	0.525	0.53	0.56	0.413	0.534	0.394	0.535	0.401	0.416	0.575	0.48	0.626	0.494	0.672	0.512	0.523	0.361	0.367	0.376	0.513	0.486	0.44	0.429	0.468	0.455	0.462
	2 days, 4:09:10	37	0.12	0.118	0.119	0.119	0.119	0.119	0.119	0.117	0.119	0.117	0.12	0.116	0.637	0.498	0.474	0.525	0.514	0.466	0.561	0.651	0.64	0.525	0.531	0.56	0.413	0.535	0.394	0.536	0.401	0.417	0.572	0.481	0.624	0.495	0.672	0.514	0.523	0.361	0.368	0.375	0.515	0.48	0.442	0.431	0.47	0.456	0.463
	2 days, 4:19:10	37	0.12	0.118	0.119	0.119	0.119	0.119	0.119	0.117	0.119	0.118	0.12	0.116	0.639	0.5	0.475	0.525	0.515	0.467	0.561	0.652	0.64	0.526	0.531	0.559	0.414	0.536	0.394	0.537	0.4	0.414	0.574	0.482	0.627	0.495	0.673	0.515	0.527	0.362	0.368	0.376	0.514	0.482	0.442	0.43	0.469	0.456	0.463
	2 days, 4:29:10	37.1	0.12	0.118	0.119	0.119	0.119	0.119	0.119	0.117	0.119	0.118	0.12	0.116	0.642	0.501	0.476	0.525	0.515	0.468	0.564	0.652	0.641	0.528	0.531	0.559	0.415	0.537	0.394	0.537	0.397	0.417	0.575	0.481	0.627	0.495	0.673	0.516	0.525	0.363	0.367	0.376	0.516	0.485	0.444	0.429	0.47	0.457	0.464
	2 days, 4:39:10	37	0.12	0.118	0.119	0.119	0.119	0.119	0.119	0.117	0.118	0.118	0.12	0.116	0.645	0.503	0.476	0.526	0.515	0.469	0.561	0.652	0.641	0.528	0.529	0.559	0.416	0.538	0.394	0.538	0.401	0.416	0.573	0.48	0.627	0.493	0.674	0.516	0.528	0.363	0.368	0.376	0.518	0.487	0.443	0.43	0.47	0.455	0.464
	2 days, 4:49:10	37	0.12	0.118	0.119	0.119	0.119	0.119	0.119	0.117	0.119	0.118	0.12	0.116	0.648	0.502	0.477	0.526	0.516	0.471	0.565	0.654	0.642	0.53	0.532	0.562	0.417	0.54	0.395	0.54	0.402	0.417	0.576	0.482	0.626	0.492	0.675	0.518	0.526	0.363	0.368	0.375	0.517	0.488	0.445	0.43	0.47	0.456	0.465
	2 days, 4:59:10	37	0.12	0.118	0.119	0.119	0.119	0.119	0.119	0.117	0.119	0.118	0.12	0.116	0.65	0.503	0.478	0.526	0.517	0.472	0.566	0.654	0.643	0.531	0.532	0.561	0.418	0.541	0.395	0.54	0.397	0.417	0.578	0.481	0.627	0.495	0.674	0.519	0.525	0.364	0.368	0.375	0.517	0.485	0.446	0.431	0.471	0.456	0.465
	2 days, 5:09:10	37	0.12	0.118	0.119	0.119	0.119	0.119	0.119	0.117	0.119	0.118	0.12	0.116	0.653	0.505	0.478	0.527	0.517	0.472	0.566	0.655	0.643	0.532	0.529	0.56	0.419	0.542	0.395	0.54	0.403	0.415	0.577	0.482	0.629	0.496	0.674	0.52	0.526	0.364	0.368	0.376	0.519	0.486	0.446	0.431	0.471	0.457	0.465
	2 days, 5:19:10	37	0.12	0.118	0.119	0.119	0.119	0.119	0.119	0.117	0.119	0.118	0.12	0.116	0.655	0.505	0.479	0.527	0.518	0.473	0.567	0.655	0.643	0.533	0.53	0.562	0.419	0.543	0.395	0.538	0.401	0.414	0.575	0.481	0.629	0.495	0.674	0.521	0.528	0.364	0.369	0.376	0.518	0.487	0.447	0.431	0.47	0.458	0.465
	2 days, 5:29:10	37.1	0.12	0.118	0.119	0.119	0.119	0.119	0.119	0.117	0.119	0.118	0.12	0.116	0.658	0.505	0.48	0.527	0.519	0.475	0.569	0.656	0.644	0.534	0.529	0.563	0.42	0.544	0.395	0.542	0.398	0.418	0.58	0.482	0.63	0.497	0.676	0.522	0.526	0.364	0.369	0.376	0.516	0.487	0.448	0.432	0.472	0.459	0.466
	2 days, 5:39:10	37	0.12	0.118	0.119	0.119	0.119	0.119	0.119	0.117	0.119	0.118	0.12	0.116	0.66	0.503	0.48	0.527	0.519	0.477	0.569	0.657	0.645	0.535	0.526	0.563	0.421	0.544	0.395	0.543	0.403	0.418	0.579	0.482	0.629	0.497	0.676	0.523	0.529	0.364	0.369	0.376	0.519	0.484	0.447	0.432	0.471	0.459	0.467
	2 days, 5:49:10	37.1	0.12	0.118	0.119	0.119	0.119	0.119	0.119	0.117	0.119	0.118	0.12	0.116	0.663	0.506	0.481	0.528	0.52	0.478	0.571	0.658	0.645	0.536	0.528	0.563	0.422	0.545	0.396	0.542	0.403	0.419	0.579	0.485	0.632	0.497	0.677	0.525	0.526	0.365	0.369	0.377	0.521	0.486	0.448	0.432	0.471	0.459	0.467
	2 days, 5:59:10	37.1	0.12	0.118	0.119	0.119	0.119	0.119	0.119	0.117	0.119	0.118	0.12	0.116	0.665	0.507	0.481	0.528	0.52	0.479	0.571	0.658	0.645	0.537	0.525	0.563	0.422	0.546	0.396	0.543	0.404	0.414	0.582	0.485	0.632	0.497	0.677	0.526	0.527	0.366	0.369	0.376	0.52	0.482	0.45	0.434	0.471	0.456	0.467
	2 days, 6:09:10	37	0.12	0.118	0.119	0.119	0.119	0.119	0.119	0.117	0.119	0.118	0.12	0.116	0.668	0.508	0.482	0.529	0.521	0.481	0.573	0.659	0.646	0.538	0.524	0.566	0.423	0.547	0.396	0.545	0.404	0.421	0.583	0.485	0.634	0.499	0.678	0.526	0.529	0.365	0.369	0.377	0.522	0.491	0.451	0.432	0.472	0.458	0.467
	2 days, 6:19:10	37.1	0.12	0.118	0.119	0.119	0.119	0.119	0.119	0.117	0.119	0.118	0.12	0.116	0.671	0.507	0.482	0.529	0.521	0.482	0.573	0.659	0.646	0.539	0.525	0.566	0.424	0.548	0.397	0.545	0.404	0.42	0.585	0.485	0.636	0.499	0.679	0.526	0.53	0.366	0.369	0.376	0.52	0.49	0.451	0.434	0.472	0.46	0.468
	2 days, 6:29:10	37	0.12	0.118	0.119	0.119	0.119	0.119	0.119	0.117	0.119	0.118	0.12	0.116	0.673	0.509	0.483	0.529	0.522	0.484	0.573	0.66	0.647	0.54	0.52	0.565	0.425	0.549	0.398	0.546	0.404	0.421	0.584	0.484	0.635	0.5	0.68	0.529	0.53	0.367	0.37	0.377	0.523	0.49	0.453	0.434	0.475	0.459	0.469
	2 days, 6:39:10	37	0.12	0.118	0.119	0.119	0.119	0.119	0.119	0.117	0.119	0.118	0.12	0.116	0.676	0.51	0.484	0.53	0.523	0.487	0.575	0.661	0.647	0.541	0.522	0.567	0.427	0.55	0.398	0.547	0.404	0.422	0.583	0.484	0.636	0.499	0.681	0.529	0.53	0.367	0.37	0.377	0.523	0.489	0.453	0.434	0.474	0.46	0.469
	2 days, 6:49:10	37.1	0.12	0.118	0.119	0.119	0.119	0.119	0.119	0.117	0.118	0.118	0.12	0.116	0.678	0.511	0.484	0.531	0.523	0.489	0.566	0.661	0.647	0.542	0.521	0.568	0.428	0.552	0.398	0.549	0.404	0.422	0.588	0.485	0.637	0.501	0.682	0.531	0.531	0.367	0.37	0.378	0.525	0.491	0.453	0.435	0.474	0.461	0.47
	2 days, 6:59:10	37	0.12	0.118	0.119	0.119	0.119	0.119	0.119	0.117	0.119	0.118	0.12	0.116	0.68	0.51	0.485	0.53	0.524	0.491	0.57	0.662	0.648	0.543	0.524	0.57	0.429	0.552	0.398	0.549	0.405	0.423	0.587	0.486	0.635	0.501	0.682	0.531	0.531	0.367	0.37	0.377	0.524	0.49	0.453	0.435	0.475	0.458	0.47
	2 days, 7:09:10	37	0.12	0.118	0.119	0.119	0.119	0.119	0.119	0.117	0.119	0.118	0.12	0.116	0.679	0.51	0.486	0.531	0.525	0.493	0.571	0.663	0.649	0.544	0.525	0.572	0.429	0.551	0.398	0.549	0.406	0.422	0.589	0.487	0.639	0.503	0.684	0.533	0.531	0.367	0.37	0.377	0.525	0.49	0.454	0.435	0.475	0.461	0.47
	2 days, 7:19:10	37	0.12	0.118	0.119	0.119	0.119	0.119	0.119	0.117	0.119	0.118	0.12	0.116	0.681	0.512	0.486	0.531	0.525	0.495	0.569	0.663	0.649	0.543	0.523	0.569	0.43	0.552	0.399	0.549	0.406	0.424	0.59	0.488	0.64	0.503	0.683	0.534	0.53	0.368	0.37	0.377	0.526	0.489	0.456	0.437	0.477	0.462	0.471
	2 days, 7:29:10	37	0.12	0.118	0.119	0.119	0.119	0.119	0.119	0.117	0.119	0.118	0.12	0.116	0.679	0.514	0.487	0.532	0.527	0.498	0.571	0.664	0.649	0.544	0.525	0.572	0.432	0.552	0.399	0.551	0.405	0.422	0.589	0.487	0.639	0.503	0.685	0.535	0.53	0.369	0.371	0.378	0.527	0.49	0.455	0.437	0.477	0.463	0.472
	2 days, 7:39:10	37	0.12	0.118	0.119	0.119	0.119	0.119	0.119	0.117	0.119	0.118	0.12	0.116	0.681	0.514	0.487	0.532	0.527	0.499	0.572	0.664	0.65	0.545	0.525	0.573	0.434	0.553	0.399	0.551	0.406	0.425	0.592	0.488	0.64	0.503	0.685	0.534	0.532	0.368	0.371	0.378	0.526	0.493	0.455	0.438	0.475	0.463	0.472
	2 days, 7:49:10	37	0.12	0.118	0.119	0.119	0.119	0.119	0.119	0.117	0.119	0.118	0.12	0.116	0.683	0.514	0.488	0.532	0.527	0.501	0.572	0.664	0.65	0.545	0.525	0.573	0.435	0.554	0.399	0.553	0.408	0.424	0.593	0.489	0.642	0.503	0.685	0.536	0.532	0.369	0.371	0.379	0.527	0.491	0.456	0.439	0.476	0.463	0.473
	2 days, 7:59:10	37	0.12	0.118	0.119	0.119	0.119	0.119	0.119	0.117	0.119	0.118	0.12	0.116	0.682	0.514	0.488	0.533	0.528	0.504	0.574	0.665	0.651	0.545	0.524	0.573	0.437	0.554	0.4	0.553	0.408	0.425	0.594	0.49	0.643	0.505	0.687	0.538	0.531	0.369	0.371	0.38	0.528	0.491	0.457	0.44	0.479	0.464	0.474
	2 days, 8:09:10	37	0.12	0.118	0.119	0.119	0.119	0.119	0.119	0.117	0.119	0.118	0.12	0.116	0.684	0.515	0.489	0.533	0.529	0.506	0.577	0.666	0.651	0.546	0.526	0.575	0.437	0.555	0.4	0.555	0.408	0.423	0.599	0.491	0.644	0.505	0.689	0.54	0.532	0.369	0.371	0.379	0.53	0.493	0.457	0.44	0.479	0.465	0.475
	2 days, 8:19:10	37	0.12	0.118	0.119	0.119	0.119	0.119	0.119	0.117	0.119	0.118	0.12	0.116	0.683	0.515	0.489	0.533	0.529	0.507	0.578	0.667	0.652	0.546	0.528	0.576	0.44	0.555	0.4	0.552	0.408	0.427	0.596	0.491	0.644	0.506	0.688	0.541	0.534	0.369	0.371	0.379	0.53	0.49	0.456	0.439	0.478	0.464	0.475
	2 days, 8:29:10	37	0.12	0.118	0.119	0.119	0.119	0.119	0.119	0.117	0.119	0.118	0.12	0.116	0.685	0.515	0.489	0.533	0.53	0.51	0.579	0.667	0.652	0.546	0.528	0.577	0.438	0.556	0.4	0.555	0.409	0.424	0.599	0.492	0.644	0.506	0.689	0.542	0.532	0.369	0.372	0.38	0.528	0.494	0.457	0.439	0.479	0.465	0.474
	2 days, 8:39:10	37	0.12	0.118	0.119	0.119	0.119	0.119	0.119	0.117	0.119	0.118	0.12	0.116	0.679	0.516	0.49	0.534	0.53	0.512	0.58	0.667	0.652	0.545	0.53	0.578	0.438	0.557	0.4	0.555	0.409	0.425	0.598	0.491	0.644	0.506	0.689	0.545	0.534	0.369	0.372	0.38	0.527	0.492	0.457	0.439	0.477	0.465	0.474
	2 days, 8:49:10	37	0.12	0.118	0.119	0.119	0.119	0.119	0.119	0.117	0.119	0.118	0.12	0.116	0.679	0.517	0.491	0.534	0.531	0.513	0.578	0.669	0.653	0.544	0.531	0.578	0.436	0.558	0.4	0.556	0.408	0.427	0.599	0.491	0.647	0.507	0.689	0.545	0.534	0.37	0.372	0.38	0.531	0.497	0.458	0.44	0.479	0.463	0.476
	2 days, 8:59:10	37	0.12	0.118	0.119	0.119	0.119	0.119	0.119	0.117	0.119	0.118	0.12	0.116	0.684	0.519	0.492	0.534	0.532	0.515	0.58	0.669	0.653	0.544	0.533	0.581	0.441	0.558	0.401	0.557	0.408	0.427	0.602	0.492	0.648	0.508	0.69	0.548	0.533	0.369	0.372	0.38	0.532	0.497	0.458	0.44	0.477	0.464	0.477
	2 days, 9:09:10	37.1	0.12	0.118	0.119	0.119	0.119	0.119	0.119	0.117	0.119	0.118	0.12	0.116	0.687	0.518	0.492	0.534	0.532	0.515	0.583	0.669	0.653	0.544	0.533	0.581	0.44	0.559	0.401	0.557	0.409	0.425	0.602	0.492	0.647	0.508	0.691	0.548	0.534	0.37	0.372	0.381	0.533	0.492	0.459	0.441	0.481	0.466	0.477
	2 days, 9:19:10	37	0.12	0.118	0.119	0.119	0.119	0.119	0.119	0.117	0.119	0.118	0.12	0.116	0.689	0.518	0.492	0.535	0.533	0.517	0.586	0.67	0.654	0.544	0.535	0.583	0.44	0.56	0.401	0.557	0.411	0.427	0.603	0.493	0.649	0.509	0.692	0.549	0.535	0.37	0.372	0.38	0.53	0.492	0.46	0.441	0.479	0.466	0.477
	2 days, 9:29:10	37	0.12	0.118	0.119	0.119	0.119	0.119	0.119	0.117	0.119	0.118	0.12	0.116	0.684	0.518	0.492	0.535	0.534	0.517	0.587	0.671	0.654	0.544	0.536	0.584	0.442	0.561	0.401	0.56	0.41	0.425	0.607	0.492	0.648	0.509	0.692	0.55	0.534	0.37	0.372	0.38	0.533	0.495	0.46	0.442	0.481	0.468	0.478
	2 days, 9:39:10	37	0.12	0.118	0.119	0.119	0.119	0.119	0.119	0.117	0.119	0.118	0.12	0.116	0.685	0.519	0.493	0.535	0.534	0.518	0.585	0.671	0.655	0.543	0.537	0.585	0.444	0.562	0.402	0.56	0.408	0.428	0.606	0.493	0.649	0.509	0.692	0.55	0.534	0.371	0.372	0.381	0.534	0.494	0.46	0.442	0.481	0.466	0.479
	2 days, 9:49:10	37	0.12	0.118	0.119	0.119	0.119	0.119	0.119	0.117	0.119	0.118	0.12	0.116	0.689	0.519	0.494	0.535	0.535	0.521	0.585	0.672	0.655	0.543	0.537	0.586	0.441	0.563	0.402	0.561	0.412	0.427	0.608	0.495	0.651	0.51	0.694	0.552	0.537	0.371	0.373	0.381	0.535	0.496	0.462	0.442	0.484	0.468	0.48
	2 days, 9:59:10	37.1	0.12	0.118	0.119	0.119	0.119	0.119	0.119	0.117	0.119	0.118	0.12	0.116	0.69	0.521	0.494	0.536	0.536	0.52	0.586	0.673	0.656	0.543	0.539	0.587	0.442	0.564	0.402	0.561	0.413	0.427	0.61	0.495	0.651	0.511	0.695	0.551	0.537	0.371	0.373	0.382	0.534	0.495	0.462	0.443	0.484	0.468	0.48
	2 days, 10:09:10	37	0.12	0.118	0.119	0.119	0.119	0.119	0.119	0.118	0.119	0.118	0.12	0.116	0.694	0.521	0.495	0.536	0.537	0.521	0.587	0.674	0.657	0.544	0.541	0.589	0.446	0.564	0.403	0.562	0.412	0.429	0.614	0.496	0.652	0.512	0.696	0.553	0.537	0.371	0.372	0.382	0.536	0.494	0.462	0.443	0.483	0.468	0.481
	2 days, 10:19:10	37	0.12	0.118	0.119	0.119	0.119	0.119	0.119	0.118	0.119	0.118	0.12	0.116	0.692	0.521	0.496	0.537	0.538	0.52	0.59	0.675	0.657	0.545	0.542	0.591	0.444	0.565	0.403	0.563	0.412	0.429	0.612	0.496	0.653	0.512	0.697	0.555	0.536	0.371	0.373	0.382	0.536	0.493	0.462	0.443	0.481	0.467	0.481
	2 days, 10:29:10	37	0.12	0.118	0.119	0.119	0.119	0.119	0.119	0.117	0.119	0.118	0.12	0.116	0.691	0.522	0.496	0.537	0.537	0.52	0.59	0.675	0.657	0.544	0.543	0.59	0.444	0.565	0.404	0.564	0.413	0.43	0.616	0.496	0.653	0.513	0.697	0.555	0.538	0.371	0.373	0.383	0.539	0.497	0.462	0.445	0.483	0.468	0.481
	2 days, 10:39:10	37	0.12	0.118	0.119	0.119	0.119	0.119	0.119	0.118	0.119	0.118	0.12	0.116	0.694	0.522	0.496	0.537	0.538	0.523	0.591	0.676	0.658	0.544	0.544	0.59	0.447	0.566	0.403	0.563	0.412	0.43	0.615	0.496	0.654	0.512	0.697	0.557	0.539	0.372	0.373	0.383	0.539	0.496	0.462	0.444	0.484	0.468	0.482
	2 days, 10:49:10	37	0.12	0.119	0.119	0.119	0.119	0.119	0.119	0.118	0.119	0.118	0.12	0.116	0.697	0.522	0.497	0.537	0.539	0.514	0.592	0.677	0.658	0.545	0.545	0.594	0.449	0.567	0.404	0.565	0.412	0.436	0.618	0.496	0.654	0.513	0.697	0.556	0.538	0.372	0.374	0.383	0.539	0.497	0.462	0.444	0.482	0.47	0.482
	2 days, 10:59:10	37	0.12	0.119	0.119	0.119	0.119	0.119	0.119	0.118	0.119	0.118	0.12	0.116	0.695	0.522	0.497	0.538	0.539	0.515	0.596	0.678	0.659	0.545	0.548	0.597	0.448	0.567	0.404	0.565	0.411	0.432	0.617	0.497	0.655	0.514	0.698	0.558	0.54	0.372	0.374	0.383	0.54	0.496	0.462	0.443	0.484	0.468	0.482
	2 days, 11:09:10	37.1	0.12	0.118	0.119	0.119	0.119	0.119	0.119	0.117	0.119	0.118	0.12	0.116	0.697	0.523	0.498	0.538	0.54	0.516	0.597	0.678	0.659	0.546	0.55	0.599	0.449	0.568	0.404	0.565	0.414	0.43	0.619	0.496	0.655	0.512	0.698	0.558	0.539	0.372	0.373	0.383	0.539	0.498	0.463	0.444	0.484	0.472	0.483
	2 days, 11:19:10	37	0.12	0.119	0.119	0.119	0.119	0.119	0.119	0.118	0.119	0.118	0.12	0.116	0.7	0.523	0.498	0.538	0.54	0.516	0.598	0.678	0.659	0.545	0.549	0.597	0.45	0.569	0.404	0.567	0.412	0.435	0.621	0.497	0.655	0.514	0.698	0.559	0.542	0.372	0.374	0.384	0.54	0.499	0.462	0.445	0.485	0.472	0.484
	2 days, 11:29:10	37	0.12	0.119	0.119	0.119	0.119	0.119	0.119	0.118	0.119	0.118	0.12	0.116	0.701	0.523	0.5	0.538	0.54	0.517	0.599	0.68	0.66	0.546	0.551	0.601	0.451	0.57	0.404	0.565	0.415	0.433	0.62	0.497	0.655	0.514	0.699	0.56	0.54	0.373	0.374	0.384	0.541	0.499	0.463	0.445	0.483	0.472	0.484
	2 days, 11:39:10	37	0.12	0.119	0.119	0.119	0.119	0.119	0.119	0.117	0.119	0.118	0.12	0.116	0.702	0.523	0.499	0.539	0.541	0.519	0.6	0.681	0.66	0.546	0.552	0.602	0.452	0.571	0.404	0.567	0.413	0.433	0.623	0.497	0.655	0.512	0.7	0.561	0.543	0.373	0.374	0.384	0.542	0.499	0.464	0.445	0.485	0.471	0.484
	2 days, 11:49:10	37	0.12	0.118	0.119	0.119	0.119	0.119	0.119	0.118	0.119	0.118	0.12	0.116	0.705	0.524	0.501	0.539	0.542	0.52	0.602	0.681	0.661	0.547	0.552	0.603	0.452	0.572	0.405	0.566	0.415	0.43	0.624	0.499	0.657	0.515	0.701	0.562	0.541	0.373	0.375	0.384	0.542	0.499	0.464	0.446	0.484	0.474	0.486
	2 days, 11:59:10	37	0.12	0.118	0.119	0.119	0.119	0.119	0.119	0.118	0.119	0.118	0.12	0.116	0.708	0.524	0.501	0.539	0.542	0.52	0.602	0.682	0.661	0.546	0.553	0.603	0.453	0.573	0.406	0.568	0.414	0.432	0.624	0.498	0.657	0.514	0.701	0.564	0.544	0.373	0.375	0.384	0.54	0.499	0.464	0.446	0.484	0.473	0.484
	2 days, 12:09:10	37	0.12	0.119	0.119	0.119	0.119	0.119	0.119	0.118	0.119	0.118	0.12	0.116	0.705	0.525	0.501	0.539	0.543	0.522	0.606	0.683	0.662	0.547	0.556	0.608	0.453	0.573	0.405	0.569	0.416	0.433	0.625	0.498	0.658	0.514	0.7	0.564	0.542	0.372	0.375	0.385	0.542	0.499	0.464	0.444	0.485	0.474	0.485
Results
		1	2	3	4	5	6	7	8	9	10	11	12
	A	0.029	-0.021	-0.024	-0.013	0.027	0.015	0.014	0.016	0.032	-0.109	0.031	0.012	Max V [600]
		0.978	0.602	0.77	0.939	0.644	0.526	0.942	0.727	0.877	0.724	0.907	0.947	R-Squared [600]
		01:09:10	01:09:10	00:29:10	00:29:10	08:39:10	00:49:10	01:09:10	03:09:10	1 day, 11:49:10	00:29:10	1 day, 3:39:10	01:09:10	t at Max V [600]
		00:58:49	00:48:13	?????	?????	07:56:12	00:57:10	01:22:01	02:47:55	1 day, 11:15:25	?????	1 day, 3:10:08	00:57:30	Lagtime [600]
	B	0.325	0.383	0.23	0.337	0.31	0.301	0.403	0.448	0.327	0.343	0.247	0.349	Max V [600]
		0.998	0.947	0.992	0.999	0.995	0.994	0.975	0.948	0.992	0.996	0.992	0.999	R-Squared [600]
		2 days, 1:49:10	1 day, 16:09:10	10:19:10	04:19:10	03:49:10	04:09:10	19:09:10	1 day, 7:39:10	1 day, 3:19:10	04:09:10	1 day, 23:59:10	04:19:10	t at Max V [600]
		1 day, 2:10:42	1 day, 3:22:32	02:55:52	01:43:16	01:45:49	01:43:59	10:02:01	18:22:15	10:29:38	01:53:29	1 day, 0:49:12	02:06:23	Lagtime [600]
	C	0.417	0.353	0.311	0.423	0.46	0.581	0.911	0.353	0.4	0.377	0.866	0.57	Max V [600]
		0.888	0.942	0.868	0.862	0.994	0.996	0.929	0.989	0.88	0.992	0.894	0.878	R-Squared [600]
		15:29:10	05:39:10	22:59:10	23:09:10	19:49:10	16:59:10	14:29:10	03:59:10	1 day, 0:49:10	03:59:10	14:39:10	22:09:10	t at Max V [600]
		08:59:46	02:33:50	15:59:14	15:53:57	12:49:41	11:27:17	10:41:36	01:58:22	15:23:40	01:57:31	10:13:44	15:36:05	Lagtime [600]
	D	0.933	0.223	0.302	0.328	0.521	0.526	0.532	0.291	0.481	0.333	0.555	0.808	Max V [600]
		0.948	0.999	0.975	0.93	0.937	0.939	0.79	0.986	0.969	0.998	0.906	0.926	R-Squared [600]
		16:19:10	03:19:10	1 day, 0:19:10	1 day, 3:19:10	20:09:10	18:39:10	15:09:10	03:59:10	1 day, 0:49:10	05:09:10	15:29:10	15:29:10	t at Max V [600]
		12:44:37	01:21:19	17:13:00	19:18:44	13:28:15	11:27:18	09:54:46	01:43:55	18:12:25	02:00:13	09:35:46	10:44:38	Lagtime [600]
	E	0.599	0.17	0.272	0.323	0.319	0.438	1.027	0.304	0.351	0.355	0.611	0.843	Max V [600]
		0.837	0.989	0.996	0.948	0.999	0.644	0.929	0.993	0.973	0.815	0.9	0.824	R-Squared [600]
		16:09:10	19:39:10	04:09:10	1 day, 3:49:10	04:19:10	20:29:10	16:09:10	04:09:10	21:39:10	18:29:10	15:59:10	15:49:10	t at Max V [600]
		10:12:30	10:10:42	01:35:38	20:06:04	01:42:22	11:22:55	13:16:39	01:36:32	15:43:26	10:24:29	11:01:59	11:07:22	Lagtime [600]
	F	0.721	0.228	0.383	0.375	0.399	0.767	0.949	0.29	0.304	0.343	0.718	0.716	Max V [600]
		0.624	0.922	0.91	0.975	0.953	0.816	0.817	0.995	0.997	0.948	0.854	0.988	R-Squared [600]
		15:59:10	16:29:10	23:19:10	21:39:10	21:39:10	16:49:10	16:29:10	04:19:10	04:19:10	23:09:10	18:39:10	15:59:10	t at Max V [600]
		11:42:43	10:55:13	16:41:09	15:31:23	14:47:05	12:30:25	13:43:50	01:33:14	01:43:38	14:28:00	13:05:46	10:46:36	Lagtime [600]
	G	0.624	0.102	0.181	0.233	0.304	0.292	0.602	0.254	0.277	0.28	0.691	0.7	Max V [600]
		0.867	0.993	0.995	0.995	0.997	0.74	0.814	0.996	0.711	1	0.9	0.804	R-Squared [600]
		14:29:10	01:09:10	05:39:10	06:09:10	05:49:10	18:59:10	19:09:10	04:09:10	18:39:10	04:19:10	20:39:10	14:59:10	t at Max V [600]
		11:06:59	00:46:37	01:38:30	01:54:19	01:50:21	10:27:15	14:16:23	01:22:10	15:01:37	01:50:49	15:52:06	11:16:44	Lagtime [600]
	H	0.126	0.288	0.137	0.261	0.185	0.177	0.174	-0.153	-0.272	0.252	0.286	0.245	Max V [600]
		0.997	0.938	0.998	0.749	0.992	1	0.999	0.991	0.567	0.948	0.916	0.934	R-Squared [600]
		05:09:10	12:19:10	02:19:10	11:59:10	04:59:10	03:59:10	04:09:10	06:19:10	11:49:10	12:59:10	16:09:10	18:49:10	t at Max V [600]
		01:34:53	12:06:40	01:12:18	08:51:35	01:35:49	01:44:56	01:02:02	08:30:40	14:41:14	08:38:27	11:18:28	12:11:37	Lagtime [600]
[truncated: 49 more columns]

## Sheet: Plate 2 - Sheet1 (1)
Software Version	3.10.06
Experiment File Path:	C:\Users\Public\Documents\Experiments\test1.xpt
Protocol File Path:	C:\Users\Public\Documents\Protocols\MEW mCherry 16h.prt
Plate Number	Plate 2
Date	2024-09-27
Time	03:18:30
Reader Type:	Synergy H1
Reader Serial Number:	2103058
Reading Type	Reader
Procedure Details
Plate Type	96 WELL PLATE (Use plate lid)
Eject plate on completion
Set Temperature	Setpoint 37°C
	Preheat before moving to next step
Start Kinetic	Runtime 60:00:00 (HH:MM:SS), Interval 0:10:00, 361 Reads
Shake	Orbital: Continuous
	Frequency: 282 cpm (3 mm)
Read	Absorbance Endpoint
	Full Plate															None	None	None	None	None	None	None	None	None	None	None	None
	Wavelengths: 600															Blank	Blank	Blank	Blank	Blank	Blank	Blank	Blank	Blank	Blank	Blank	Blank
	Read Speed: Normal, Delay: 100 msec, Measurements/Data Point: 8
End Kinetic
Layout
		1	2	3	4	5	6	7	8	9	10	11	12
	A	SPL29	SPL1	SPL2	SPL3	SPL4	SPL5	SPL6	SPL7	SPL8	SPL9	SPL10	SPL21	Well ID
	B	SPL30	SPL1	SPL7	SPL13	SPL19	SPL25	SPL31	SPL37	SPL43	SPL49	SPL55	SPL22	Well ID
	C	SPL31	SPL2	SPL8	SPL14	SPL20	SPL26	SPL32	SPL38	SPL44	SPL50	SPL56	SPL23	Well ID
	D	SPL32	SPL3	SPL9	SPL15	SPL21	SPL27	SPL33	SPL39	SPL45	SPL51	SPL57	SPL24	Well ID
	E	SPL33	SPL4	SPL10	SPL16	SPL22	SPL28	SPL34	SPL40	SPL46	SPL52	SPL58	SPL25	Well ID
	F	SPL34	SPL5	SPL11	SPL17	SPL23	SPL29	SPL35	SPL41	SPL47	SPL53	SPL59	SPL26	Well ID
	G	SPL35	SPL6	SPL12	SPL18	SPL24	SPL30	SPL36	SPL42	SPL48	SPL54	SPL60	SPL27	Well ID
	H	SPL36	SPL11	SPL12	SPL13	SPL14	SPL15	SPL16	SPL17	SPL18	SPL19	SPL20	SPL28	Well ID
600		Drug	None	None	None	None	None	None	None	None	None	None	None	None	MER (0)	MER (0)	MER (0)	MER (0)	MER (0)	MER (0)	MER (0)	MER (0)	MER (0)	MER (0)	MER (0)	MER (0)	MER (0.125)	MER (0.125)	MER (0.125)	MER (0.125)	MER (0.125)	MER (0.125)	MER (0.125)	MER (0.125)	MER (0.125)	MER (0.125)	MER (0.125)	MER (0.125)	MER (0.25)	MER (0.25)	MER (0.25)	MER (0.25)	MER (0.25)	MER (0.25)	MER (0.25)	MER (0.25)	MER (0.25)	MER (0.25)	MER (0.25)
		Phage	Blank	Blank	Blank	Blank	Blank	Blank	Blank	Blank	Blank	Blank	Blank	Blank	None	Muddy 10^8	Muddy 10^7	Muddy10^6	Muddy 10^5	Muddy 10^4	None	phMC09 10^8	phMC09 10^7	phMC09 10^6	phMC09 10^5	phMC09 10^4	None	Muddy 10^8	Muddy 10^7	Muddy10^6	Muddy 10^5	Muddy 10^4	None	phMC09 10^8	phMC09 10^7	phMC09 10^6	phMC09 10^5	phMC09 10^4	None	Muddy 10^8	Muddy 10^7	Muddy10^6	Muddy 10^5	Muddy 10^4	None	phMC09 10^8	phMC09 10^7	phMC09 10^6	phMC09 10^5
	Time	T° 600	A1	A2	A3	A4	A5	A6	A7	A8	A9	A10	A11	A12	B1	B2	B3	B4	B5	B6	B7	B8	B9	B10	B11	B12	C1	C2	C3	C4	C5	C6	C7	C8	C9	C10	C11	C12	D1	D2	D3	D4	D5	D6	D7	D8	D9	D10	D11
	00:09:10	37	0.117	0.117	0.116	0.117	0.115	0.117	0.117	0.116	0.116	0.121	0.116	0.114	0.136	0.141	0.142	0.143	0.14	0.141	0.142	0.14	0.144	0.142	0.14	0.142	0.139	0.139	0.141	0.141	0.142	0.141	0.141	0.141	0.143	0.142	0.146	0.153	0.142	0.144	0.143	0.142	0.142	0.141	0.141	0.142	0.141	0.142	0.142
	00:19:10	37	0.116	0.116	0.115	0.117	0.115	0.117	0.117	0.115	0.116	0.118	0.116	0.114	0.136	0.141	0.142	0.143	0.139	0.141	0.142	0.139	0.144	0.142	0.14	0.142	0.139	0.138	0.141	0.141	0.142	0.14	0.14	0.141	0.143	0.142	0.146	0.152	0.141	0.144	0.143	0.141	0.142	0.141	0.14	0.142	0.141	0.143	0.142
	00:29:10	37	0.116	0.116	0.115	0.117	0.115	0.117	0.117	0.115	0.116	0.116	0.116	0.114	0.136	0.141	0.142	0.143	0.14	0.14	0.141	0.139	0.143	0.141	0.141	0.143	0.139	0.138	0.141	0.141	0.142	0.14	0.14	0.141	0.143	0.142	0.146	0.152	0.141	0.144	0.143	0.142	0.143	0.142	0.141	0.142	0.141	0.143	0.142
	00:39:10	37	0.116	0.116	0.115	0.117	0.115	0.117	0.116	0.115	0.115	0.116	0.116	0.114	0.136	0.141	0.142	0.144	0.14	0.141	0.142	0.14	0.143	0.142	0.141	0.143	0.139	0.138	0.141	0.142	0.142	0.14	0.141	0.141	0.143	0.142	0.147	0.152	0.142	0.144	0.143	0.142	0.143	0.141	0.141	0.143	0.142	0.143	0.142
	00:49:10	37	0.116	0.116	0.115	0.117	0.115	0.116	0.116	0.115	0.115	0.116	0.116	0.114	0.137	0.141	0.143	0.144	0.14	0.141	0.142	0.14	0.144	0.142	0.142	0.144	0.139	0.139	0.141	0.142	0.142	0.141	0.141	0.142	0.144	0.143	0.147	0.153	0.142	0.144	0.144	0.142	0.143	0.142	0.142	0.143	0.142	0.144	0.143
	00:59:10	37	0.117	0.116	0.115	0.117	0.115	0.117	0.117	0.115	0.115	0.116	0.116	0.114	0.138	0.142	0.144	0.145	0.141	0.142	0.143	0.141	0.145	0.144	0.142	0.145	0.14	0.139	0.142	0.143	0.143	0.141	0.141	0.143	0.145	0.144	0.147	0.153	0.143	0.145	0.145	0.143	0.144	0.143	0.143	0.144	0.144	0.145	0.144
	01:09:10	37	0.117	0.117	0.115	0.117	0.115	0.117	0.117	0.115	0.116	0.116	0.116	0.114	0.139	0.143	0.144	0.146	0.142	0.142	0.144	0.142	0.146	0.145	0.143	0.146	0.142	0.14	0.143	0.144	0.144	0.143	0.143	0.144	0.147	0.145	0.148	0.155	0.144	0.146	0.146	0.144	0.145	0.144	0.144	0.146	0.146	0.146	0.145
	01:19:10	37.1	0.117	0.116	0.115	0.117	0.115	0.117	0.117	0.115	0.116	0.116	0.116	0.114	0.141	0.145	0.145	0.148	0.143	0.144	0.145	0.143	0.147	0.146	0.144	0.147	0.143	0.141	0.144	0.145	0.145	0.144	0.144	0.145	0.147	0.146	0.148	0.155	0.145	0.147	0.147	0.145	0.147	0.145	0.145	0.147	0.146	0.147	0.146
	01:29:10	37	0.117	0.116	0.116	0.117	0.115	0.117	0.117	0.115	0.116	0.116	0.116	0.115	0.142	0.147	0.147	0.15	0.145	0.146	0.147	0.145	0.149	0.148	0.145	0.148	0.145	0.143	0.146	0.147	0.148	0.145	0.145	0.147	0.149	0.149	0.15	0.157	0.147	0.15	0.149	0.147	0.148	0.146	0.147	0.149	0.149	0.149	0.148
	01:39:10	37	0.118	0.116	0.116	0.117	0.115	0.117	0.117	0.116	0.116	0.116	0.116	0.115	0.143	0.148	0.148	0.151	0.147	0.147	0.147	0.146	0.15	0.149	0.145	0.15	0.146	0.144	0.147	0.148	0.149	0.146	0.146	0.149	0.151	0.15	0.151	0.158	0.147	0.151	0.15	0.148	0.15	0.147	0.148	0.15	0.15	0.151	0.149
	01:49:10	37	0.118	0.116	0.116	0.117	0.116	0.117	0.117	0.116	0.116	0.116	0.116	0.115	0.146	0.15	0.149	0.153	0.148	0.149	0.149	0.148	0.152	0.152	0.147	0.151	0.148	0.147	0.149	0.15	0.15	0.148	0.149	0.151	0.154	0.153	0.154	0.16	0.149	0.153	0.152	0.15	0.151	0.149	0.15	0.152	0.153	0.153	0.152
	01:59:10	37	0.118	0.116	0.116	0.117	0.116	0.117	0.117	0.116	0.116	0.116	0.116	0.115	0.147	0.152	0.15	0.155	0.151	0.151	0.15	0.149	0.153	0.153	0.147	0.153	0.15	0.148	0.151	0.152	0.152	0.15	0.15	0.153	0.155	0.155	0.154	0.161	0.151	0.154	0.154	0.152	0.152	0.15	0.151	0.154	0.155	0.155	0.153
	02:09:10	37	0.118	0.116	0.116	0.117	0.116	0.117	0.117	0.115	0.116	0.116	0.116	0.115	0.149	0.153	0.152	0.158	0.154	0.153	0.152	0.151	0.155	0.155	0.148	0.155	0.151	0.15	0.153	0.153	0.154	0.151	0.151	0.154	0.157	0.156	0.156	0.162	0.152	0.156	0.156	0.154	0.154	0.151	0.152	0.156	0.157	0.156	0.155
	02:19:10	37	0.118	0.116	0.116	0.117	0.116	0.118	0.117	0.116	0.116	0.116	0.116	0.115	0.151	0.157	0.153	0.161	0.155	0.155	0.154	0.152	0.157	0.157	0.149	0.156	0.153	0.153	0.155	0.156	0.156	0.153	0.154	0.158	0.16	0.159	0.159	0.164	0.153	0.158	0.158	0.156	0.155	0.153	0.154	0.158	0.16	0.159	0.159
	02:29:10	37.1	0.118	0.116	0.116	0.117	0.116	0.117	0.117	0.116	0.116	0.116	0.116	0.115	0.152	0.158	0.154	0.163	0.157	0.158	0.156	0.154	0.158	0.16	0.149	0.159	0.155	0.154	0.157	0.158	0.158	0.156	0.156	0.159	0.162	0.161	0.16	0.165	0.155	0.16	0.16	0.158	0.157	0.154	0.156	0.16	0.162	0.161	0.162
	02:39:10	37	0.118	0.116	0.116	0.117	0.116	0.117	0.117	0.116	0.116	0.116	0.116	0.115	0.154	0.16	0.155	0.166	0.16	0.16	0.158	0.156	0.16	0.162	0.15	0.16	0.157	0.157	0.16	0.16	0.16	0.158	0.158	0.162	0.164	0.163	0.162	0.167	0.157	0.162	0.162	0.161	0.159	0.156	0.158	0.162	0.164	0.162	0.162
	02:49:10	37	0.118	0.116	0.116	0.117	0.116	0.117	0.117	0.116	0.116	0.116	0.116	0.115	0.156	0.164	0.158	0.169	0.163	0.163	0.161	0.159	0.162	0.165	0.152	0.163	0.16	0.161	0.163	0.163	0.163	0.161	0.161	0.165	0.168	0.168	0.166	0.17	0.159	0.165	0.164	0.163	0.162	0.158	0.16	0.165	0.168	0.166	0.165
	02:59:10	37	0.118	0.116	0.116	0.117	0.116	0.117	0.117	0.116	0.116	0.116	0.116	0.115	0.158	0.165	0.159	0.172	0.165	0.165	0.163	0.161	0.164	0.168	0.153	0.165	0.162	0.162	0.165	0.165	0.165	0.163	0.163	0.167	0.17	0.169	0.168	0.171	0.16	0.166	0.167	0.165	0.164	0.16	0.162	0.166	0.17	0.167	0.167
	03:09:10	37	0.118	0.116	0.116	0.117	0.116	0.117	0.117	0.116	0.116	0.116	0.116	0.115	0.161	0.167	0.16	0.175	0.167	0.168	0.166	0.163	0.166	0.17	0.154	0.168	0.164	0.164	0.167	0.168	0.168	0.165	0.166	0.169	0.172	0.172	0.17	0.172	0.163	0.168	0.169	0.168	0.166	0.162	0.164	0.168	0.172	0.169	0.169
	03:19:10	37	0.118	0.116	0.116	0.117	0.116	0.117	0.117	0.116	0.116	0.116	0.116	0.115	0.162	0.17	0.162	0.177	0.17	0.171	0.168	0.165	0.169	0.173	0.155	0.17	0.166	0.167	0.17	0.171	0.171	0.169	0.169	0.172	0.175	0.175	0.173	0.174	0.164	0.171	0.171	0.171	0.169	0.164	0.166	0.171	0.175	0.172	0.172
	03:29:10	37.1	0.118	0.116	0.116	0.117	0.116	0.117	0.117	0.116	0.116	0.116	0.116	0.115	0.165	0.172	0.164	0.181	0.171	0.172	0.171	0.166	0.17	0.175	0.156	0.172	0.168	0.169	0.172	0.173	0.173	0.171	0.171	0.174	0.177	0.178	0.175	0.176	0.166	0.173	0.173	0.173	0.172	0.167	0.169	0.173	0.178	0.175	0.175
	03:39:10	37	0.118	0.116	0.116	0.117	0.116	0.117	0.117	0.116	0.116	0.116	0.116	0.115	0.168	0.175	0.166	0.184	0.175	0.176	0.174	0.169	0.173	0.178	0.157	0.176	0.171	0.172	0.175	0.176	0.176	0.174	0.174	0.177	0.18	0.181	0.178	0.179	0.169	0.175	0.176	0.176	0.174	0.169	0.171	0.176	0.181	0.177	0.179
	03:49:10	37	0.118	0.116	0.116	0.117	0.116	0.117	0.117	0.116	0.116	0.116	0.116	0.115	0.17	0.177	0.167	0.186	0.178	0.178	0.177	0.171	0.175	0.181	0.159	0.179	0.174	0.174	0.177	0.179	0.178	0.177	0.177	0.181	0.183	0.184	0.182	0.181	0.171	0.177	0.178	0.178	0.177	0.172	0.174	0.178	0.183	0.18	0.182
	03:59:10	37	0.118	0.116	0.116	0.117	0.116	0.117	0.117	0.117	0.116	0.116	0.116	0.115	0.173	0.179	0.169	0.189	0.181	0.181	0.179	0.174	0.178	0.184	0.16	0.182	0.176	0.176	0.18	0.182	0.181	0.18	0.179	0.183	0.186	0.187	0.185	0.184	0.173	0.178	0.18	0.181	0.18	0.174	0.176	0.18	0.186	0.183	0.185
	04:09:10	37	0.118	0.116	0.116	0.117	0.116	0.117	0.117	0.116	0.116	0.116	0.116	0.115	0.176	0.183	0.171	0.192	0.184	0.184	0.183	0.177	0.181	0.188	0.162	0.185	0.179	0.18	0.183	0.186	0.184	0.184	0.184	0.187	0.191	0.192	0.189	0.188	0.176	0.181	0.183	0.184	0.183	0.177	0.18	0.184	0.19	0.187	0.19
	04:19:10	37	0.118	0.116	0.117	0.117	0.116	0.117	0.117	0.116	0.116	0.116	0.116	0.115	0.179	0.187	0.173	0.196	0.187	0.188	0.187	0.181	0.185	0.192	0.164	0.189	0.182	0.184	0.186	0.189	0.188	0.187	0.188	0.192	0.195	0.196	0.194	0.191	0.179	0.184	0.186	0.187	0.187	0.181	0.183	0.188	0.194	0.191	0.193
	04:29:10	37	0.118	0.116	0.116	0.117	0.116	0.117	0.117	0.116	0.116	0.116	0.116	0.115	0.181	0.189	0.175	0.199	0.189	0.19	0.19	0.182	0.187	0.195	0.165	0.192	0.185	0.185	0.188	0.192	0.191	0.19	0.191	0.193	0.197	0.198	0.197	0.194	0.181	0.185	0.188	0.19	0.19	0.184	0.186	0.189	0.196	0.193	0.196
	04:39:10	37	0.118	0.116	0.116	0.117	0.116	0.117	0.117	0.116	0.116	0.116	0.116	0.115	0.185	0.191	0.177	0.203	0.191	0.193	0.193	0.185	0.19	0.198	0.166	0.196	0.187	0.188	0.191	0.195	0.194	0.194	0.194	0.196	0.2	0.202	0.201	0.197	0.184	0.187	0.191	0.192	0.193	0.186	0.188	0.191	0.198	0.196	0.199
	04:49:10	37	0.118	0.116	0.117	0.117	0.116	0.117	0.117	0.116	0.116	0.116	0.116	0.115	0.187	0.194	0.179	0.205	0.194	0.196	0.196	0.188	0.193	0.201	0.168	0.199	0.19	0.19	0.193	0.198	0.197	0.197	0.197	0.198	0.203	0.205	0.204	0.2	0.186	0.189	0.193	0.195	0.195	0.19	0.192	0.194	0.201	0.199	0.203
	04:59:10	37	0.118	0.116	0.117	0.117	0.116	0.117	0.117	0.116	0.116	0.116	0.116	0.115	0.191	0.197	0.181	0.208	0.198	0.199	0.199	0.191	0.196	0.204	0.17	0.203	0.194	0.193	0.196	0.201	0.201	0.2	0.2	0.201	0.206	0.208	0.208	0.203	0.189	0.191	0.196	0.198	0.199	0.193	0.195	0.197	0.205	0.202	0.207
	05:09:10	37	0.118	0.116	0.117	0.117	0.116	0.117	0.117	0.116	0.116	0.116	0.116	0.115	0.193	0.199	0.183	0.211	0.2	0.202	0.201	0.194	0.199	0.207	0.172	0.206	0.196	0.195	0.199	0.204	0.203	0.203	0.203	0.204	0.21	0.212	0.212	0.206	0.193	0.193	0.198	0.2	0.202	0.196	0.198	0.199	0.208	0.205	0.21
	05:19:10	37	0.118	0.116	0.117	0.117	0.116	0.117	0.117	0.116	0.116	0.116	0.116	0.115	0.196	0.202	0.185	0.214	0.202	0.205	0.204	0.196	0.201	0.21	0.173	0.209	0.199	0.198	0.201	0.207	0.207	0.206	0.206	0.206	0.213	0.215	0.216	0.21	0.195	0.195	0.2	0.203	0.205	0.199	0.201	0.201	0.211	0.208	0.214
	05:29:10	37	0.118	0.116	0.117	0.117	0.116	0.117	0.117	0.116	0.116	0.116	0.116	0.115	0.199	0.205	0.187	0.217	0.204	0.207	0.207	0.199	0.205	0.213	0.175	0.212	0.202	0.201	0.204	0.21	0.21	0.209	0.21	0.209	0.216	0.22	0.221	0.214	0.198	0.197	0.203	0.206	0.207	0.202	0.204	0.203	0.214	0.212	0.218
	05:39:10	37	0.118	0.116	0.117	0.117	0.116	0.117	0.117	0.116	0.116	0.116	0.116	0.115	0.201	0.207	0.19	0.22	0.207	0.209	0.21	0.201	0.208	0.216	0.177	0.215	0.206	0.203	0.206	0.213	0.213	0.213	0.213	0.211	0.219	0.223	0.225	0.217	0.201	0.199	0.205	0.208	0.21	0.205	0.207	0.205	0.217	0.215	0.222
	05:49:10	37	0.118	0.116	0.117	0.117	0.116	0.117	0.117	0.116	0.116	0.116	0.116	0.115	0.204	0.209	0.192	0.222	0.208	0.212	0.212	0.203	0.211	0.219	0.179	0.218	0.208	0.206	0.209	0.215	0.216	0.216	0.216	0.212	0.222	0.226	0.229	0.22	0.204	0.201	0.208	0.211	0.213	0.208	0.21	0.206	0.219	0.218	0.225
	05:59:10	37	0.118	0.116	0.116	0.117	0.116	0.117	0.117	0.116	0.116	0.116	0.116	0.115	0.206	0.212	0.194	0.224	0.211	0.214	0.215	0.205	0.213	0.221	0.181	0.221	0.211	0.213	0.211	0.218	0.219	0.219	0.22	0.214	0.225	0.229	0.233	0.223	0.206	0.202	0.21	0.214	0.216	0.211	0.213	0.207	0.222	0.221	0.229
	06:09:10	37	0.118	0.116	0.116	0.117	0.116	0.117	0.117	0.116	0.116	0.116	0.116	0.115	0.208	0.215	0.196	0.227	0.213	0.216	0.217	0.207	0.215	0.223	0.182	0.224	0.214	0.211	0.214	0.221	0.222	0.222	0.223	0.215	0.228	0.232	0.236	0.226	0.21	0.204	0.212	0.216	0.219	0.214	0.216	0.208	0.224	0.224	0.232
	06:19:10	37	0.118	0.116	0.117	0.117	0.116	0.117	0.117	0.116	0.116	0.116	0.116	0.115	0.211	0.218	0.198	0.23	0.215	0.219	0.22	0.209	0.219	0.226	0.185	0.227	0.217	0.212	0.217	0.224	0.225	0.225	0.226	0.216	0.231	0.236	0.24	0.23	0.213	0.206	0.214	0.219	0.222	0.217	0.219	0.209	0.227	0.228	0.236
	06:29:10	37	0.118	0.116	0.117	0.117	0.116	0.117	0.118	0.116	0.116	0.116	0.116	0.115	0.214	0.22	0.2	0.231	0.216	0.221	0.222	0.21	0.22	0.229	0.186	0.229	0.218	0.213	0.218	0.227	0.227	0.228	0.228	0.215	0.232	0.239	0.243	0.232	0.215	0.207	0.216	0.222	0.224	0.22	0.221	0.208	0.229	0.23	0.239
	06:39:10	37	0.118	0.116	0.117	0.117	0.116	0.117	0.117	0.116	0.116	0.116	0.116	0.115	0.216	0.222	0.201	0.234	0.219	0.224	0.224	0.211	0.222	0.232	0.188	0.232	0.222	0.215	0.222	0.23	0.23	0.231	0.231	0.216	0.235	0.242	0.247	0.235	0.217	0.209	0.218	0.224	0.227	0.223	0.224	0.209	0.231	0.233	0.242
	06:49:10	37	0.118	0.116	0.117	0.117	0.116	0.117	0.117	0.116	0.116	0.116	0.116	0.115	0.219	0.225	0.204	0.237	0.222	0.227	0.227	0.213	0.225	0.235	0.19	0.235	0.224	0.217	0.224	0.232	0.233	0.234	0.234	0.217	0.237	0.246	0.251	0.238	0.22	0.21	0.221	0.226	0.229	0.226	0.227	0.209	0.234	0.236	0.245
	06:59:10	37	0.118	0.116	0.117	0.117	0.116	0.117	0.117	0.116	0.116	0.116	0.116	0.115	0.221	0.228	0.206	0.239	0.224	0.229	0.23	0.215	0.228	0.238	0.192	0.237	0.227	0.219	0.227	0.236	0.236	0.237	0.237	0.219	0.241	0.249	0.255	0.242	0.223	0.213	0.223	0.229	0.232	0.228	0.23	0.21	0.237	0.239	0.249
	07:09:10	37	0.118	0.116	0.117	0.117	0.116	0.117	0.117	0.116	0.116	0.116	0.116	0.115	0.223	0.229	0.207	0.241	0.226	0.231	0.232	0.216	0.229	0.24	0.194	0.24	0.229	0.219	0.228	0.238	0.239	0.24	0.239	0.22	0.243	0.252	0.258	0.244	0.226	0.214	0.224	0.232	0.235	0.232	0.233	0.21	0.239	0.242	0.252
	07:19:10	37.1	0.118	0.116	0.117	0.117	0.117	0.117	0.118	0.116	0.116	0.116	0.116	0.115	0.226	0.233	0.209	0.244	0.229	0.234	0.235	0.218	0.232	0.243	0.196	0.243	0.232	0.222	0.231	0.241	0.241	0.243	0.243	0.22	0.246	0.255	0.261	0.247	0.229	0.215	0.227	0.234	0.238	0.234	0.235	0.211	0.242	0.245	0.256
	07:29:10	37	0.118	0.116	0.117	0.117	0.116	0.117	0.117	0.116	0.116	0.116	0.116	0.115	0.229	0.236	0.211	0.246	0.231	0.237	0.238	0.22	0.235	0.246	0.198	0.246	0.234	0.224	0.234	0.244	0.244	0.246	0.246	0.222	0.249	0.258	0.265	0.25	0.231	0.217	0.229	0.237	0.24	0.237	0.238	0.212	0.244	0.248	0.257
	07:39:10	37.1	0.118	0.116	0.117	0.117	0.116	0.117	0.117	0.116	0.116	0.116	0.116	0.115	0.231	0.237	0.213	0.249	0.233	0.24	0.24	0.22	0.236	0.248	0.2	0.249	0.237	0.225	0.234	0.246	0.247	0.249	0.248	0.222	0.25	0.26	0.268	0.253	0.234	0.218	0.231	0.239	0.243	0.239	0.241	0.212	0.246	0.25	0.26
	07:49:10	37	0.118	0.116	0.117	0.117	0.116	0.117	0.117	0.116	0.116	0.116	0.116	0.115	0.234	0.24	0.215	0.252	0.236	0.242	0.244	0.222	0.24	0.252	0.203	0.252	0.24	0.228	0.237	0.249	0.25	0.251	0.252	0.223	0.253	0.264	0.272	0.257	0.236	0.22	0.233	0.241	0.246	0.243	0.243	0.213	0.249	0.253	0.264
	07:59:10	37	0.118	0.116	0.117	0.117	0.116	0.117	0.117	0.116	0.116	0.116	0.116	0.115	0.238	0.243	0.217	0.254	0.239	0.245	0.246	0.224	0.242	0.254	0.204	0.254	0.242	0.23	0.241	0.252	0.253	0.255	0.255	0.225	0.257	0.267	0.275	0.259	0.24	0.221	0.235	0.244	0.248	0.245	0.246	0.214	0.252	0.256	0.266
	08:09:10	37	0.118	0.116	0.117	0.117	0.116	0.117	0.117	0.116	0.116	0.116	0.116	0.115	0.239	0.244	0.219	0.257	0.241	0.248	0.249	0.226	0.244	0.258	0.207	0.258	0.245	0.232	0.241	0.254	0.254	0.257	0.258	0.224	0.258	0.269	0.278	0.262	0.242	0.222	0.237	0.246	0.251	0.248	0.248	0.213	0.253	0.258	0.267
	08:19:10	37	0.118	0.116	0.117	0.117	0.116	0.117	0.117	0.116	0.116	0.116	0.116	0.115	0.242	0.247	0.221	0.259	0.243	0.25	0.251	0.228	0.246	0.26	0.208	0.261	0.247	0.234	0.244	0.257	0.257	0.259	0.261	0.225	0.261	0.272	0.281	0.265	0.245	0.223	0.239	0.248	0.253	0.251	0.25	0.214	0.255	0.26	0.271
	08:29:10	37	0.118	0.116	0.117	0.117	0.116	0.117	0.117	0.116	0.116	0.116	0.116	0.115	0.245	0.249	0.223	0.261	0.245	0.253	0.253	0.229	0.248	0.262	0.21	0.263	0.248	0.235	0.245	0.26	0.258	0.262	0.263	0.225	0.262	0.273	0.282	0.266	0.246	0.224	0.24	0.25	0.256	0.253	0.252	0.214	0.257	0.262	0.272
	08:39:10	37.1	0.118	0.116	0.117	0.117	0.116	0.117	0.117	0.116	0.116	0.116	0.116	0.115	0.247	0.251	0.225	0.264	0.248	0.256	0.257	0.231	0.251	0.266	0.211	0.265	0.25	0.238	0.249	0.263	0.261	0.265	0.266	0.226	0.265	0.276	0.287	0.27	0.249	0.225	0.243	0.252	0.259	0.256	0.254	0.215	0.259	0.264	0.275
	08:49:10	37	0.118	0.116	0.117	0.117	0.116	0.117	0.117	0.116	0.116	0.116	0.116	0.115	0.249	0.253	0.226	0.267	0.251	0.259	0.259	0.233	0.254	0.269	0.214	0.269	0.251	0.24	0.25	0.265	0.263	0.266	0.268	0.228	0.268	0.278	0.289	0.272	0.251	0.226	0.244	0.253	0.261	0.258	0.256	0.215	0.26	0.266	0.277
	08:59:10	37	0.118	0.116	0.117	0.117	0.117	0.117	0.118	0.116	0.116	0.116	0.116	0.115	0.252	0.257	0.229	0.269	0.254	0.263	0.262	0.236	0.256	0.272	0.216	0.271	0.254	0.243	0.253	0.268	0.265	0.268	0.271	0.23	0.271	0.281	0.293	0.274	0.254	0.228	0.246	0.256	0.264	0.261	0.258	0.217	0.263	0.268	0.279
	09:09:10	37	0.118	0.116	0.117	0.117	0.116	0.117	0.118	0.116	0.116	0.116	0.116	0.115	0.255	0.259	0.23	0.272	0.256	0.264	0.264	0.237	0.258	0.275	0.217	0.274	0.254	0.248	0.254	0.27	0.266	0.27	0.274	0.229	0.272	0.282	0.295	0.276	0.256	0.228	0.248	0.257	0.265	0.263	0.259	0.216	0.263	0.269	0.28
	09:19:10	37	0.118	0.116	0.117	0.117	0.116	0.117	0.117	0.116	0.116	0.116	0.116	0.115	0.258	0.261	0.232	0.275	0.259	0.266	0.267	0.239	0.261	0.278	0.219	0.277	0.255	0.248	0.255	0.272	0.267	0.272	0.276	0.229	0.274	0.283	0.298	0.278	0.258	0.229	0.249	0.258	0.267	0.265	0.262	0.216	0.264	0.271	0.281
	09:29:10	37	0.118	0.116	0.117	0.117	0.117	0.117	0.117	0.116	0.116	0.116	0.116	0.115	0.26	0.263	0.235	0.277	0.261	0.269	0.269	0.24	0.263	0.281	0.221	0.28	0.259	0.25	0.257	0.273	0.269	0.273	0.278	0.229	0.276	0.286	0.3	0.28	0.261	0.231	0.251	0.259	0.269	0.267	0.263	0.215	0.264	0.273	0.283
	09:39:10	37	0.118	0.116	0.117	0.117	0.116	0.117	0.117	0.116	0.116	0.116	0.116	0.115	0.263	0.265	0.236	0.279	0.263	0.271	0.272	0.242	0.266	0.284	0.223	0.282	0.259	0.251	0.258	0.275	0.27	0.275	0.28	0.228	0.276	0.286	0.302	0.282	0.263	0.231	0.252	0.26	0.271	0.269	0.264	0.214	0.264	0.272	0.284
	09:49:10	37.1	0.119	0.116	0.117	0.117	0.116	0.117	0.117	0.116	0.116	0.116	0.116	0.115	0.266	0.267	0.238	0.282	0.266	0.274	0.274	0.244	0.269	0.288	0.225	0.286	0.261	0.253	0.259	0.275	0.271	0.277	0.281	0.227	0.276	0.288	0.305	0.285	0.264	0.232	0.252	0.261	0.271	0.271	0.266	0.214	0.263	0.274	0.287
	09:59:10	37	0.118	0.116	0.117	0.117	0.116	0.117	0.117	0.116	0.116	0.116	0.116	0.115	0.268	0.268	0.239	0.285	0.269	0.276	0.278	0.245	0.27	0.289	0.226	0.288	0.262	0.255	0.261	0.278	0.273	0.279	0.284	0.227	0.277	0.289	0.306	0.285	0.267	0.233	0.253	0.262	0.274	0.273	0.267	0.213	0.264	0.274	0.288
	10:09:10	37	0.118	0.116	0.117	0.117	0.116	0.117	0.118	0.116	0.116	0.116	0.116	0.115	0.271	0.271	0.242	0.287	0.272	0.279	0.28	0.247	0.272	0.293	0.228	0.292	0.263	0.257	0.262	0.279	0.274	0.281	0.286	0.227	0.278	0.291	0.31	0.288	0.268	0.234	0.254	0.263	0.276	0.275	0.268	0.213	0.264	0.276	0.29
	10:19:10	37	0.118	0.116	0.117	0.117	0.116	0.117	0.118	0.116	0.116	0.116	0.116	0.115	0.274	0.273	0.244	0.29	0.275	0.281	0.282	0.249	0.274	0.296	0.23	0.294	0.265	0.257	0.262	0.28	0.276	0.281	0.288	0.226	0.277	0.29	0.312	0.289	0.27	0.234	0.254	0.265	0.277	0.277	0.27	0.212	0.263	0.276	0.29
	10:29:10	37	0.119	0.116	0.117	0.117	0.117	0.117	0.118	0.116	0.116	0.116	0.116	0.115	0.277	0.275	0.246	0.293	0.277	0.283	0.285	0.25	0.276	0.299	0.232	0.298	0.267	0.258	0.263	0.281	0.277	0.285	0.291	0.226	0.278	0.292	0.315	0.292	0.273	0.235	0.255	0.265	0.279	0.279	0.27	0.211	0.262	0.276	0.292
	10:39:10	37	0.118	0.116	0.117	0.117	0.116	0.117	0.118	0.116	0.116	0.116	0.116	0.115	0.279	0.279	0.249	0.295	0.28	0.286	0.287	0.253	0.281	0.302	0.234	0.301	0.268	0.261	0.265	0.283	0.279	0.286	0.295	0.228	0.28	0.295	0.317	0.295	0.276	0.237	0.257	0.267	0.28	0.282	0.273	0.211	0.263	0.279	0.295
	10:49:10	37.1	0.119	0.116	0.117	0.117	0.117	0.117	0.118	0.116	0.116	0.116	0.116	0.115	0.282	0.281	0.251	0.297	0.283	0.288	0.29	0.255	0.281	0.305	0.235	0.304	0.268	0.262	0.266	0.285	0.28	0.287	0.297	0.225	0.281	0.296	0.321	0.297	0.277	0.237	0.257	0.268	0.282	0.284	0.273	0.21	0.262	0.279	0.294
	10:59:10	37	0.118	0.116	0.117	0.117	0.116	0.117	0.117	0.116	0.116	0.116	0.116	0.115	0.284	0.282	0.252	0.3	0.285	0.291	0.291	0.254	0.282	0.307	0.237	0.304	0.27	0.262	0.265	0.285	0.281	0.289	0.298	0.223	0.278	0.295	0.322	0.297	0.278	0.236	0.257	0.268	0.283	0.286	0.274	0.207	0.26	0.278	0.296
	11:09:10	37	0.118	0.116	0.117	0.117	0.116	0.117	0.117	0.116	0.116	0.116	0.116	0.115	0.287	0.285	0.254	0.302	0.288	0.292	0.293	0.256	0.286	0.31	0.24	0.308	0.271	0.263	0.265	0.285	0.281	0.29	0.3	0.223	0.281	0.297	0.324	0.299	0.28	0.238	0.257	0.268	0.284	0.288	0.275	0.207	0.26	0.28	0.296
	11:19:10	37	0.118	0.116	0.117	0.117	0.116	0.117	0.118	0.116	0.116	0.116	0.117	0.115	0.29	0.288	0.257	0.305	0.29	0.294	0.295	0.26	0.287	0.312	0.241	0.308	0.272	0.264	0.266	0.287	0.283	0.292	0.303	0.223	0.281	0.299	0.328	0.3	0.282	0.239	0.257	0.27	0.286	0.29	0.277	0.207	0.261	0.282	0.298
	11:29:10	37	0.118	0.116	0.117	0.117	0.116	0.117	0.118	0.116	0.116	0.116	0.116	0.115	0.292	0.289	0.258	0.308	0.293	0.297	0.297	0.258	0.288	0.314	0.243	0.31	0.275	0.265	0.265	0.287	0.284	0.293	0.304	0.22	0.279	0.297	0.327	0.301	0.285	0.239	0.257	0.269	0.287	0.291	0.278	0.205	0.26	0.28	0.298
	11:39:10	37	0.119	0.116	0.117	0.117	0.117	0.118	0.118	0.117	0.116	0.117	0.116	0.115	0.294	0.291	0.261	0.31	0.296	0.298	0.3	0.261	0.291	0.318	0.244	0.311	0.275	0.267	0.266	0.289	0.285	0.295	0.308	0.22	0.28	0.3	0.331	0.306	0.286	0.24	0.259	0.271	0.289	0.294	0.28	0.205	0.26	0.282	0.302
	11:49:10	37	0.119	0.116	0.117	0.117	0.116	0.117	0.118	0.116	0.116	0.116	0.116	0.115	0.295	0.294	0.262	0.312	0.299	0.301	0.301	0.262	0.292	0.32	0.246	0.313	0.275	0.267	0.266	0.29	0.285	0.296	0.31	0.219	0.28	0.301	0.334	0.307	0.287	0.24	0.258	0.271	0.29	0.295	0.28	0.203	0.258	0.282	0.302
	11:59:10	37.1	0.118	0.116	0.117	0.117	0.117	0.117	0.117	0.116	0.116	0.116	0.116	0.115	0.296	0.297	0.265	0.314	0.301	0.302	0.302	0.265	0.294	0.322	0.248	0.315	0.277	0.268	0.267	0.292	0.287	0.298	0.312	0.218	0.279	0.303	0.337	0.309	0.29	0.241	0.259	0.272	0.292	0.298	0.283	0.203	0.258	0.284	0.304
	12:09:10	37	0.118	0.116	0.117	0.117	0.116	0.117	0.118	0.116	0.116	0.116	0.116	0.115	0.297	0.298	0.267	0.316	0.303	0.304	0.304	0.265	0.296	0.324	0.249	0.316	0.278	0.268	0.266	0.292	0.287	0.299	0.313	0.216	0.279	0.303	0.338	0.31	0.291	0.241	0.259	0.272	0.293	0.3	0.283	0.201	0.257	0.284	0.305
	12:19:10	37	0.119	0.116	0.117	0.117	0.117	0.117	0.118	0.116	0.116	0.116	0.116	0.115	0.298	0.298	0.268	0.32	0.306	0.306	0.305	0.266	0.296	0.327	0.249	0.317	0.28	0.267	0.266	0.294	0.288	0.301	0.315	0.216	0.279	0.304	0.339	0.312	0.293	0.241	0.259	0.273	0.294	0.301	0.284	0.2	0.258	0.286	0.306
	12:29:10	37	0.118	0.116	0.117	0.117	0.116	0.117	0.118	0.117	0.116	0.116	0.116	0.115	0.301	0.3	0.27	0.322	0.308	0.307	0.307	0.266	0.297	0.328	0.251	0.318	0.281	0.268	0.266	0.295	0.289	0.303	0.317	0.214	0.279	0.306	0.341	0.313	0.293	0.24	0.259	0.273	0.296	0.303	0.286	0.199	0.257	0.286	0.307
	12:39:10	37.1	0.118	0.116	0.117	0.117	0.117	0.117	0.118	0.116	0.116	0.116	0.116	0.115	0.302	0.302	0.271	0.324	0.311	0.309	0.308	0.267	0.298	0.329	0.252	0.32	0.281	0.268	0.266	0.296	0.29	0.303	0.318	0.213	0.279	0.306	0.343	0.315	0.294	0.24	0.258	0.273	0.297	0.303	0.286	0.198	0.255	0.286	0.308
	12:49:10	37	0.118	0.116	0.117	0.117	0.117	0.117	0.118	0.116	0.116	0.116	0.116	0.115	0.303	0.303	0.272	0.325	0.313	0.311	0.309	0.269	0.3	0.331	0.253	0.322	0.281	0.268	0.267	0.298	0.29	0.304	0.321	0.212	0.277	0.308	0.345	0.316	0.298	0.241	0.259	0.274	0.298	0.306	0.287	0.198	0.255	0.287	0.309
	12:59:10	37.1	0.118	0.116	0.117	0.117	0.117	0.117	0.118	0.116	0.116	0.117	0.116	0.115	0.304	0.304	0.274	0.328	0.315	0.312	0.31	0.27	0.301	0.333	0.255	0.323	0.283	0.268	0.266	0.299	0.291	0.305	0.322	0.212	0.28	0.31	0.347	0.316	0.298	0.241	0.258	0.273	0.299	0.307	0.288	0.197	0.254	0.289	0.31
	13:09:10	37	0.118	0.116	0.117	0.117	0.116	0.118	0.118	0.116	0.116	0.116	0.116	0.115	0.306	0.307	0.276	0.329	0.318	0.314	0.311	0.271	0.302	0.335	0.256	0.325	0.284	0.268	0.266	0.3	0.291	0.305	0.324	0.211	0.277	0.311	0.348	0.32	0.301	0.24	0.258	0.273	0.299	0.309	0.288	0.196	0.252	0.29	0.311
	13:19:10	37	0.118	0.116	0.117	0.117	0.116	0.117	0.118	0.116	0.116	0.116	0.116	0.115	0.307	0.308	0.277	0.331	0.319	0.314	0.312	0.272	0.304	0.336	0.256	0.326	0.284	0.268	0.265	0.3	0.292	0.306	0.325	0.211	0.277	0.312	0.35	0.319	0.302	0.24	0.258	0.273	0.3	0.31	0.29	0.196	0.252	0.291	0.313
	13:29:10	37.1	0.119	0.116	0.117	0.117	0.117	0.118	0.118	0.117	0.116	0.117	0.116	0.115	0.309	0.31	0.278	0.333	0.322	0.316	0.313	0.273	0.305	0.338	0.258	0.327	0.286	0.269	0.264	0.3	0.293	0.308	0.327	0.21	0.275	0.314	0.352	0.321	0.304	0.24	0.258	0.273	0.301	0.312	0.291	0.196	0.251	0.293	0.314
	13:39:10	37	0.118	0.116	0.117	0.117	0.117	0.117	0.118	0.116	0.116	0.117	0.116	0.115	0.311	0.311	0.28	0.335	0.324	0.317	0.315	0.275	0.307	0.339	0.26	0.328	0.286	0.269	0.265	0.301	0.294	0.309	0.328	0.211	0.275	0.316	0.355	0.323	0.306	0.24	0.257	0.273	0.302	0.313	0.291	0.196	0.251	0.294	0.315
	13:49:10	37	0.118	0.116	0.117	0.117	0.117	0.117	0.118	0.116	0.116	0.117	0.116	0.115	0.313	0.312	0.281	0.337	0.327	0.319	0.314	0.276	0.309	0.341	0.261	0.329	0.287	0.27	0.265	0.302	0.294	0.311	0.33	0.21	0.273	0.316	0.356	0.324	0.305	0.239	0.257	0.274	0.303	0.314	0.292	0.195	0.25	0.293	0.316
	13:59:10	37	0.119	0.116	0.117	0.117	0.117	0.117	0.118	0.117	0.116	0.117	0.116	0.115	0.314	0.313	0.282	0.339	0.329	0.32	0.317	0.276	0.31	0.343	0.263	0.332	0.289	0.269	0.264	0.301	0.294	0.311	0.332	0.211	0.274	0.318	0.359	0.324	0.307	0.239	0.256	0.274	0.303	0.317	0.292	0.195	0.25	0.296	0.316
	14:09:10	37	0.118	0.116	0.117	0.117	0.117	0.117	0.118	0.116	0.116	0.116	0.116	0.115	0.316	0.314	0.283	0.34	0.33	0.321	0.317	0.277	0.311	0.344	0.264	0.333	0.29	0.268	0.263	0.301	0.295	0.312	0.334	0.211	0.272	0.321	0.36	0.326	0.309	0.239	0.256	0.274	0.304	0.317	0.293	0.196	0.249	0.296	0.317
	14:19:10	37	0.118	0.116	0.117	0.117	0.117	0.117	0.118	0.116	0.116	0.117	0.116	0.115	0.317	0.314	0.285	0.342	0.332	0.323	0.319	0.279	0.314	0.346	0.266	0.335	0.29	0.268	0.263	0.3	0.296	0.313	0.334	0.21	0.272	0.323	0.362	0.328	0.311	0.238	0.257	0.275	0.305	0.319	0.295	0.196	0.249	0.299	0.317
	14:29:10	37.1	0.118	0.116	0.117	0.117	0.117	0.117	0.118	0.116	0.116	0.117	0.116	0.115	0.319	0.314	0.285	0.343	0.333	0.323	0.319	0.28	0.316	0.349	0.268	0.337	0.291	0.268	0.263	0.301	0.296	0.312	0.347	0.211	0.275	0.325	0.364	0.328	0.313	0.238	0.256	0.275	0.306	0.32	0.296	0.197	0.25	0.299	0.32
	14:39:10	37	0.118	0.116	0.117	0.117	0.116	0.117	0.118	0.116	0.116	0.117	0.116	0.115	0.32	0.316	0.287	0.345	0.335	0.325	0.321	0.281	0.318	0.351	0.271	0.339	0.291	0.268	0.264	0.3	0.298	0.315	0.362	0.211	0.274	0.327	0.372	0.331	0.313	0.238	0.256	0.275	0.307	0.321	0.297	0.197	0.248	0.298	0.321
	14:49:10	37	0.118	0.116	0.117	0.117	0.117	0.117	0.118	0.116	0.116	0.117	0.116	0.115	0.322	0.316	0.287	0.347	0.337	0.326	0.322	0.281	0.318	0.352	0.273	0.339	0.292	0.266	0.263	0.298	0.298	0.315	0.365	0.209	0.272	0.326	0.391	0.33	0.316	0.237	0.256	0.275	0.306	0.322	0.298	0.195	0.247	0.295	0.321
	14:59:10	37	0.118	0.116	0.117	0.117	0.117	0.117	0.118	0.117	0.116	0.117	0.116	0.115	0.323	0.316	0.288	0.348	0.338	0.327	0.323	0.284	0.321	0.354	0.275	0.342	0.292	0.267	0.263	0.299	0.299	0.315	0.367	0.211	0.271	0.328	0.391	0.33	0.318	0.237	0.256	0.275	0.306	0.323	0.298	0.196	0.248	0.297	0.323
	15:09:10	37	0.118	0.116	0.117	0.117	0.117	0.118	0.118	0.116	0.116	0.117	0.116	0.115	0.325	0.316	0.289	0.35	0.34	0.328	0.325	0.284	0.322	0.356	0.277	0.344	0.293	0.267	0.263	0.298	0.299	0.316	0.368	0.212	0.27	0.33	0.387	0.332	0.319	0.236	0.256	0.275	0.306	0.325	0.315	0.197	0.248	0.3	0.325
	15:19:10	37	0.118	0.116	0.117	0.117	0.117	0.117	0.118	0.116	0.116	0.117	0.116	0.115	0.327	0.316	0.289	0.351	0.341	0.329	0.326	0.286	0.325	0.358	0.279	0.345	0.295	0.267	0.264	0.298	0.301	0.318	0.353	0.213	0.272	0.334	0.387	0.333	0.321	0.236	0.255	0.275	0.307	0.327	0.313	0.198	0.249	0.302	0.336
	15:29:10	37	0.118	0.116	0.117	0.117	0.116	0.117	0.118	0.116	0.116	0.117	0.116	0.115	0.328	0.318	0.291	0.352	0.343	0.331	0.328	0.287	0.327	0.359	0.281	0.348	0.301	0.269	0.263	0.299	0.302	0.318	0.377	0.214	0.271	0.336	0.404	0.334	0.323	0.237	0.256	0.276	0.308	0.329	0.317	0.2	0.249	0.301	0.341
	15:39:10	37	0.118	0.116	0.117	0.116	0.117	0.117	0.118	0.116	0.116	0.117	0.116	0.115	0.332	0.317	0.292	0.354	0.345	0.331	0.33	0.287	0.328	0.36	0.282	0.349	0.309	0.269	0.263	0.298	0.303	0.32	0.379	0.214	0.27	0.338	0.405	0.335	0.323	0.236	0.254	0.276	0.308	0.329	0.318	0.2	0.25	0.302	0.341
	15:49:10	37	0.118	0.116	0.117	0.117	0.117	0.117	0.118	0.116	0.116	0.117	0.116	0.115	0.334	0.317	0.292	0.355	0.346	0.332	0.33	0.289	0.33	0.362	0.285	0.351	0.307	0.269	0.263	0.298	0.305	0.319	0.381	0.215	0.272	0.339	0.408	0.336	0.325	0.237	0.255	0.275	0.308	0.331	0.328	0.2	0.251	0.304	0.35
	15:59:10	37	0.118	0.116	0.117	0.117	0.117	0.117	0.118	0.116	0.116	0.116	0.116	0.115	0.336	0.317	0.293	0.356	0.347	0.333	0.331	0.29	0.332	0.363	0.286	0.352	0.312	0.268	0.262	0.298	0.306	0.32	0.381	0.216	0.277	0.34	0.41	0.338	0.326	0.237	0.255	0.275	0.31	0.333	0.317	0.202	0.251	0.305	0.352
	16:09:10	37.1	0.118	0.116	0.117	0.117	0.117	0.117	0.118	0.116	0.116	0.117	0.116	0.115	0.338	0.316	0.294	0.358	0.349	0.335	0.332	0.291	0.333	0.365	0.287	0.354	0.315	0.267	0.262	0.297	0.308	0.32	0.379	0.215	0.278	0.338	0.411	0.338	0.332	0.237	0.254	0.275	0.311	0.334	0.327	0.201	0.25	0.304	0.354
	16:19:10	37	0.118	0.116	0.117	0.117	0.117	0.117	0.118	0.116	0.116	0.116	0.116	0.115	0.34	0.316	0.295	0.359	0.35	0.335	0.334	0.292	0.335	0.367	0.289	0.356	0.317	0.267	0.263	0.298	0.308	0.321	0.383	0.216	0.279	0.34	0.412	0.339	0.336	0.238	0.254	0.275	0.311	0.335	0.328	0.202	0.251	0.305	0.355
	16:29:10	37.1	0.118	0.116	0.117	0.117	0.117	0.117	0.118	0.116	0.116	0.117	0.116	0.115	0.342	0.316	0.295	0.36	0.351	0.336	0.334	0.294	0.337	0.368	0.291	0.357	0.316	0.269	0.263	0.299	0.31	0.322	0.381	0.217	0.282	0.343	0.415	0.34	0.353	0.239	0.255	0.276	0.313	0.336	0.331	0.204	0.25	0.307	0.355
	16:39:10	37	0.118	0.116	0.117	0.117	0.117	0.117	0.118	0.116	0.116	0.117	0.116	0.115	0.344	0.315	0.296	0.361	0.352	0.337	0.336	0.296	0.34	0.369	0.292	0.359	0.318	0.27	0.263	0.3	0.31	0.323	0.38	0.218	0.283	0.345	0.416	0.341	0.362	0.239	0.254	0.274	0.313	0.338	0.325	0.204	0.25	0.308	0.358
	16:49:10	37	0.118	0.116	0.117	0.116	0.117	0.117	0.118	0.116	0.116	0.117	0.116	0.115	0.347	0.315	0.297	0.363	0.354	0.339	0.338	0.297	0.34	0.371	0.294	0.36	0.323	0.271	0.263	0.299	0.31	0.328	0.384	0.22	0.282	0.344	0.417	0.342	0.364	0.24	0.254	0.275	0.315	0.34	0.326	0.205	0.251	0.307	0.35
	16:59:10	37.1	0.118	0.116	0.117	0.117	0.117	0.118	0.118	0.116	0.116	0.117	0.116	0.115	0.349	0.314	0.297	0.364	0.355	0.339	0.338	0.298	0.342	0.373	0.296	0.362	0.324	0.271	0.262	0.299	0.31	0.334	0.387	0.221	0.287	0.343	0.419	0.343	0.361	0.24	0.253	0.275	0.316	0.34	0.328	0.205	0.251	0.306	0.354
	17:09:10	37	0.118	0.116	0.117	0.117	0.117	0.118	0.118	0.116	0.116	0.117	0.116	0.115	0.35	0.315	0.299	0.364	0.356	0.34	0.339	0.3	0.346	0.375	0.298	0.363	0.323	0.273	0.263	0.299	0.313	0.34	0.387	0.224	0.289	0.347	0.423	0.345	0.362	0.243	0.254	0.276	0.318	0.343	0.331	0.208	0.255	0.31	0.359
	17:19:10	37	0.118	0.116	0.117	0.117	0.117	0.117	0.118	0.116	0.116	0.117	0.116	0.115	0.352	0.314	0.299	0.365	0.358	0.341	0.341	0.301	0.346	0.376	0.299	0.365	0.323	0.274	0.263	0.298	0.311	0.346	0.391	0.225	0.288	0.346	0.426	0.346	0.367	0.243	0.254	0.276	0.32	0.344	0.334	0.208	0.255	0.308	0.36
	17:29:10	37.1	0.118	0.116	0.117	0.117	0.117	0.117	0.118	0.116	0.116	0.117	0.116	0.115	0.354	0.312	0.3	0.367	0.36	0.343	0.341	0.303	0.348	0.377	0.3	0.365	0.324	0.273	0.262	0.297	0.311	0.346	0.391	0.226	0.285	0.345	0.426	0.346	0.367	0.243	0.253	0.276	0.321	0.345	0.331	0.209	0.255	0.308	0.359
	17:39:10	37.1	0.118	0.116	0.117	0.116	0.117	0.117	0.118	0.116	0.116	0.117	0.116	0.115	0.356	0.312	0.299	0.368	0.36	0.344	0.342	0.304	0.35	0.377	0.301	0.366	0.325	0.274	0.263	0.298	0.312	0.346	0.391	0.229	0.29	0.348	0.427	0.347	0.362	0.244	0.254	0.275	0.323	0.349	0.328	0.211	0.257	0.309	0.358
	17:49:10	37	0.118	0.116	0.117	0.117	0.117	0.117	0.118	0.116	0.116	0.117	0.116	0.115	0.359	0.312	0.3	0.368	0.362	0.344	0.343	0.305	0.353	0.379	0.303	0.368	0.322	0.276	0.263	0.304	0.313	0.345	0.393	0.232	0.293	0.351	0.431	0.347	0.365	0.245	0.254	0.275	0.325	0.351	0.332	0.212	0.258	0.312	0.36
	17:59:10	37	0.118	0.116	0.117	0.116	0.117	0.118	0.118	0.116	0.116	0.116	0.116	0.115	0.362	0.312	0.301	0.369	0.363	0.346	0.344	0.307	0.353	0.381	0.305	0.369	0.323	0.278	0.264	0.303	0.313	0.347	0.395	0.235	0.294	0.352	0.434	0.349	0.366	0.245	0.255	0.274	0.327	0.352	0.334	0.214	0.259	0.315	0.364
	18:09:10	37	0.118	0.116	0.117	0.116	0.117	0.117	0.118	0.116	0.116	0.117	0.116	0.115	0.364	0.312	0.301	0.37	0.364	0.347	0.345	0.308	0.356	0.382	0.306	0.371	0.324	0.279	0.264	0.304	0.315	0.348	0.401	0.238	0.298	0.353	0.437	0.35	0.368	0.246	0.254	0.273	0.327	0.36	0.334	0.217	0.261	0.318	0.366
	18:19:10	37	0.118	0.116	0.117	0.117	0.117	0.117	0.118	0.116	0.116	0.117	0.116	0.115	0.365	0.312	0.301	0.371	0.365	0.348	0.347	0.31	0.357	0.383	0.308	0.373	0.324	0.281	0.265	0.301	0.315	0.348	0.404	0.238	0.301	0.358	0.438	0.351	0.37	0.247	0.255	0.272	0.331	0.359	0.337	0.221	0.263	0.321	0.367
	18:29:10	37	0.118	0.116	0.117	0.117	0.117	0.117	0.118	0.116	0.116	0.117	0.116	0.115	0.368	0.312	0.302	0.373	0.367	0.348	0.349	0.312	0.359	0.385	0.309	0.375	0.326	0.279	0.264	0.298	0.316	0.348	0.403	0.238	0.299	0.355	0.44	0.352	0.374	0.248	0.255	0.273	0.333	0.361	0.338	0.221	0.265	0.321	0.369
	18:39:10	37	0.118	0.116	0.117	0.117	0.117	0.117	0.118	0.116	0.116	0.117	0.117	0.115	0.369	0.313	0.303	0.375	0.368	0.35	0.353	0.314	0.362	0.387	0.311	0.378	0.326	0.282	0.265	0.301	0.319	0.35	0.406	0.24	0.303	0.368	0.443	0.354	0.373	0.249	0.255	0.272	0.337	0.369	0.336	0.223	0.268	0.325	0.374
	18:49:10	37	0.118	0.116	0.117	0.117	0.117	0.117	0.118	0.116	0.116	0.116	0.116	0.115	0.372	0.313	0.303	0.375	0.369	0.35	0.354	0.314	0.363	0.387	0.312	0.38	0.326	0.284	0.266	0.299	0.318	0.349	0.409	0.24	0.302	0.362	0.444	0.354	0.377	0.249	0.256	0.272	0.34	0.377	0.336	0.222	0.269	0.326	0.373
	18:59:10	37	0.118	0.116	0.117	0.117	0.117	0.117	0.118	0.116	0.116	0.117	0.116	0.115	0.375	0.313	0.303	0.377	0.369	0.351	0.358	0.316	0.366	0.389	0.313	0.383	0.327	0.287	0.266	0.3	0.319	0.35	0.404	0.24	0.307	0.361	0.445	0.354	0.38	0.251	0.254	0.271	0.345	0.378	0.336	0.223	0.27	0.327	0.374
	19:09:10	37	0.118	0.116	0.117	0.116	0.117	0.118	0.118	0.116	0.116	0.117	0.116	0.115	0.377	0.312	0.304	0.377	0.371	0.352	0.364	0.316	0.367	0.39	0.316	0.386	0.326	0.29	0.264	0.305	0.322	0.354	0.409	0.24	0.304	0.365	0.446	0.356	0.377	0.25	0.256	0.271	0.343	0.379	0.339	0.222	0.27	0.327	0.37
	19:19:10	37	0.118	0.116	0.117	0.117	0.117	0.117	0.118	0.116	0.116	0.117	0.117	0.115	0.379	0.313	0.305	0.38	0.372	0.354	0.368	0.32	0.37	0.392	0.317	0.388	0.327	0.296	0.265	0.308	0.323	0.355	0.413	0.245	0.313	0.365	0.448	0.357	0.376	0.252	0.255	0.271	0.338	0.381	0.336	0.225	0.281	0.331	0.375
	19:29:10	37	0.118	0.116	0.117	0.117	0.117	0.117	0.118	0.116	0.116	0.117	0.116	0.115	0.382	0.313	0.304	0.381	0.373	0.355	0.37	0.321	0.37	0.392	0.318	0.389	0.329	0.295	0.263	0.31	0.326	0.353	0.413	0.248	0.314	0.368	0.448	0.357	0.379	0.252	0.254	0.271	0.338	0.38	0.338	0.226	0.28	0.334	0.374
	19:39:10	37	0.118	0.116	0.117	0.117	0.117	0.117	0.118	0.116	0.116	0.117	0.116	0.115	0.384	0.312	0.304	0.382	0.375	0.355	0.371	0.323	0.373	0.393	0.319	0.39	0.329	0.294	0.262	0.309	0.33	0.355	0.412	0.249	0.316	0.366	0.45	0.358	0.383	0.252	0.253	0.27	0.341	0.383	0.339	0.226	0.278	0.336	0.374
	19:49:10	37.1	0.118	0.116	0.117	0.116	0.117	0.117	0.118	0.116	0.116	0.117	0.116	0.115	0.386	0.312	0.305	0.382	0.375	0.356	0.371	0.324	0.374	0.394	0.321	0.392	0.33	0.295	0.263	0.309	0.336	0.355	0.413	0.254	0.317	0.373	0.451	0.358	0.387	0.254	0.253	0.27	0.342	0.389	0.338	0.227	0.28	0.337	0.375
	19:59:10	37	0.118	0.116	0.117	0.116	0.117	0.117	0.118	0.116	0.116	0.117	0.116	0.115	0.389	0.313	0.306	0.383	0.376	0.357	0.371	0.326	0.378	0.395	0.322	0.393	0.332	0.297	0.263	0.302	0.34	0.356	0.415	0.256	0.318	0.372	0.452	0.359	0.391	0.255	0.254	0.27	0.347	0.389	0.338	0.228	0.281	0.339	0.375
	20:09:10	37.1	0.118	0.116	0.117	0.116	0.117	0.118	0.118	0.116	0.116	0.117	0.117	0.115	0.391	0.313	0.305	0.384	0.378	0.357	0.372	0.329	0.38	0.396	0.323	0.394	0.333	0.298	0.263	0.305	0.344	0.355	0.416	0.261	0.322	0.371	0.454	0.359	0.389	0.254	0.253	0.27	0.349	0.389	0.34	0.229	0.283	0.34	0.376
	20:19:10	37	0.118	0.116	0.117	0.116	0.116	0.117	0.118	0.116	0.116	0.117	0.117	0.115	0.393	0.312	0.305	0.385	0.379	0.358	0.373	0.332	0.383	0.397	0.324	0.394	0.333	0.302	0.263	0.308	0.347	0.356	0.415	0.261	0.324	0.38	0.454	0.36	0.392	0.255	0.253	0.27	0.354	0.391	0.337	0.231	0.288	0.342	0.378
	20:29:10	37	0.118	0.116	0.117	0.117	0.117	0.117	0.118	0.116	0.116	0.117	0.117	0.115	0.395	0.313	0.305	0.386	0.379	0.359	0.373	0.333	0.383	0.399	0.326	0.395	0.334	0.303	0.265	0.308	0.351	0.358	0.42	0.26	0.322	0.378	0.456	0.361	0.394	0.256	0.253	0.27	0.364	0.392	0.339	0.232	0.291	0.343	0.377
	20:39:10	37	0.118	0.116	0.117	0.117	0.116	0.117	0.118	0.116	0.116	0.117	0.117	0.115	0.397	0.313	0.306	0.387	0.381	0.36	0.374	0.336	0.388	0.4	0.328	0.397	0.335	0.304	0.265	0.313	0.351	0.356	0.42	0.262	0.324	0.386	0.458	0.364	0.395	0.257	0.253	0.271	0.361	0.394	0.339	0.233	0.288	0.343	0.378
	20:49:10	37	0.118	0.116	0.117	0.117	0.117	0.117	0.118	0.116	0.116	0.117	0.117	0.115	0.399	0.313	0.305	0.388	0.383	0.362	0.375	0.337	0.387	0.401	0.329	0.398	0.335	0.308	0.265	0.311	0.355	0.355	0.421	0.263	0.326	0.381	0.459	0.364	0.397	0.257	0.253	0.271	0.358	0.392	0.337	0.234	0.287	0.345	0.376
	20:59:10	37	0.118	0.116	0.117	0.116	0.116	0.117	0.118	0.116	0.116	0.117	0.117	0.115	0.401	0.314	0.306	0.388	0.382	0.362	0.376	0.34	0.392	0.402	0.331	0.398	0.336	0.313	0.267	0.31	0.362	0.358	0.423	0.267	0.327	0.389	0.462	0.363	0.398	0.259	0.253	0.273	0.36	0.398	0.339	0.236	0.29	0.348	0.378
	21:09:10	37	0.118	0.116	0.117	0.116	0.116	0.117	0.118	0.116	0.116	0.117	0.117	0.115	0.403	0.315	0.306	0.389	0.384	0.363	0.378	0.341	0.392	0.402	0.333	0.4	0.333	0.312	0.268	0.305	0.362	0.357	0.425	0.27	0.33	0.394	0.462	0.363	0.395	0.258	0.253	0.273	0.362	0.398	0.34	0.237	0.291	0.35	0.379
	21:19:10	37	0.118	0.116	0.117	0.116	0.117	0.117	0.118	0.116	0.116	0.117	0.117	0.115	0.405	0.315	0.307	0.389	0.384	0.364	0.378	0.342	0.394	0.403	0.334	0.4	0.333	0.31	0.269	0.308	0.362	0.36	0.425	0.268	0.329	0.395	0.463	0.364	0.4	0.259	0.254	0.274	0.364	0.399	0.341	0.237	0.297	0.353	0.377
	21:29:10	37	0.118	0.116	0.117	0.117	0.117	0.117	0.118	0.116	0.116	0.117	0.117	0.115	0.406	0.315	0.307	0.39	0.385	0.365	0.379	0.344	0.395	0.404	0.336	0.401	0.334	0.312	0.27	0.315	0.362	0.358	0.427	0.268	0.328	0.394	0.466	0.364	0.397	0.259	0.254	0.274	0.368	0.399	0.341	0.238	0.299	0.353	0.377
	21:39:10	37.1	0.118	0.116	0.117	0.117	0.117	0.117	0.118	0.116	0.116	0.117	0.117	0.115	0.407	0.317	0.308	0.39	0.386	0.366	0.38	0.346	0.399	0.405	0.338	0.401	0.335	0.316	0.27	0.316	0.369	0.359	0.429	0.268	0.334	0.397	0.468	0.365	0.398	0.261	0.254	0.275	0.371	0.4	0.34	0.24	0.299	0.354	0.378
	21:49:10	37.1	0.118	0.116	0.117	0.117	0.117	0.117	0.118	0.116	0.116	0.117	0.117	0.115	0.409	0.317	0.308	0.392	0.388	0.366	0.381	0.347	0.399	0.407	0.341	0.401	0.335	0.319	0.268	0.318	0.369	0.357	0.43	0.271	0.336	0.396	0.47	0.368	0.399	0.262	0.254	0.274	0.374	0.402	0.342	0.241	0.298	0.35	0.378
	21:59:10	37	0.118	0.116	0.117	0.117	0.117	0.117	0.118	0.116	0.116	0.117	0.117	0.115	0.41	0.318	0.309	0.392	0.388	0.367	0.382	0.351	0.402	0.407	0.341	0.4	0.335	0.319	0.267	0.319	0.37	0.36	0.43	0.276	0.336	0.395	0.47	0.369	0.402	0.262	0.256	0.273	0.371	0.405	0.34	0.246	0.301	0.358	0.375
	22:09:10	37	0.118	0.116	0.117	0.117	0.117	0.117	0.118	0.116	0.116	0.117	0.117	0.115	0.412	0.319	0.31	0.395	0.39	0.368	0.382	0.353	0.404	0.409	0.343	0.399	0.336	0.317	0.267	0.312	0.37	0.357	0.432	0.275	0.334	0.398	0.472	0.373	0.395	0.262	0.257	0.273	0.375	0.405	0.341	0.247	0.305	0.36	0.378
	22:19:10	37	0.118	0.116	0.117	0.117	0.117	0.117	0.118	0.116	0.116	0.117	0.117	0.115	0.414	0.321	0.311	0.396	0.391	0.37	0.383	0.356	0.406	0.41	0.346	0.399	0.336	0.325	0.269	0.312	0.37	0.361	0.434	0.279	0.34	0.4	0.476	0.387	0.404	0.263	0.258	0.274	0.375	0.405	0.342	0.248	0.315	0.361	0.379
	22:29:10	37	0.118	0.116	0.117	0.117	0.116	0.117	0.118	0.116	0.116	0.117	0.117	0.115	0.415	0.321	0.311	0.397	0.391	0.37	0.383	0.358	0.408	0.41	0.347	0.4	0.336	0.326	0.268	0.314	0.369	0.358	0.433	0.282	0.34	0.401	0.477	0.387	0.401	0.264	0.26	0.274	0.381	0.406	0.341	0.25	0.314	0.357	0.38
	22:39:10	37	0.118	0.116	0.117	0.117	0.116	0.118	0.118	0.116	0.116	0.117	0.117	0.115	0.417	0.321	0.312	0.398	0.393	0.371	0.385	0.362	0.41	0.411	0.348	0.401	0.336	0.326	0.267	0.316	0.371	0.358	0.435	0.282	0.34	0.401	0.477	0.373	0.408	0.263	0.261	0.274	0.379	0.406	0.342	0.254	0.317	0.362	0.376
	22:49:10	37	0.118	0.116	0.117	0.117	0.116	0.117	0.118	0.116	0.116	0.117	0.117	0.115	0.418	0.322	0.312	0.398	0.393	0.371	0.385	0.364	0.412	0.413	0.349	0.405	0.335	0.325	0.268	0.317	0.371	0.357	0.436	0.282	0.341	0.402	0.479	0.387	0.404	0.264	0.262	0.276	0.381	0.404	0.342	0.253	0.316	0.362	0.378
	22:59:10	37	0.118	0.116	0.117	0.117	0.117	0.117	0.118	0.116	0.116	0.117	0.117	0.115	0.42	0.322	0.311	0.399	0.395	0.373	0.386	0.366	0.413	0.414	0.351	0.409	0.335	0.329	0.269	0.317	0.371	0.359	0.436	0.283	0.354	0.404	0.479	0.372	0.406	0.263	0.261	0.274	0.38	0.407	0.344	0.255	0.309	0.363	0.38
	23:09:10	37	0.118	0.116	0.117	0.117	0.117	0.117	0.118	0.116	0.116	0.117	0.117	0.115	0.42	0.324	0.312	0.4	0.395	0.373	0.386	0.371	0.418	0.414	0.352	0.411	0.336	0.334	0.274	0.328	0.371	0.358	0.438	0.288	0.348	0.406	0.481	0.388	0.408	0.265	0.261	0.275	0.383	0.409	0.344	0.259	0.315	0.368	0.381
	23:19:10	37	0.118	0.116	0.117	0.117	0.117	0.117	0.118	0.116	0.116	0.117	0.117	0.115	0.422	0.326	0.313	0.404	0.396	0.376	0.387	0.374	0.42	0.416	0.355	0.404	0.337	0.338	0.28	0.331	0.374	0.36	0.435	0.292	0.355	0.409	0.485	0.389	0.41	0.267	0.261	0.277	0.386	0.41	0.345	0.257	0.323	0.368	0.383
	23:29:10	37	0.118	0.116	0.117	0.117	0.117	0.118	0.118	0.116	0.116	0.117	0.117	0.115	0.424	0.325	0.313	0.404	0.398	0.376	0.387	0.376	0.422	0.416	0.356	0.409	0.337	0.333	0.277	0.332	0.374	0.359	0.438	0.289	0.353	0.409	0.487	0.39	0.411	0.268	0.263	0.278	0.386	0.41	0.344	0.256	0.327	0.366	0.381
	23:39:10	37	0.118	0.116	0.117	0.117	0.117	0.118	0.118	0.116	0.116	0.117	0.117	0.115	0.424	0.326	0.315	0.405	0.399	0.377	0.388	0.378	0.424	0.418	0.358	0.409	0.337	0.334	0.28	0.333	0.373	0.358	0.439	0.293	0.363	0.409	0.489	0.391	0.41	0.269	0.264	0.278	0.387	0.412	0.345	0.261	0.319	0.365	0.383
	23:49:10	37	0.118	0.116	0.117	0.117	0.117	0.117	0.118	0.116	0.116	0.117	0.116	0.115	0.426	0.326	0.315	0.405	0.4	0.378	0.39	0.379	0.425	0.419	0.36	0.408	0.337	0.341	0.282	0.334	0.372	0.358	0.44	0.291	0.359	0.408	0.49	0.392	0.411	0.269	0.264	0.277	0.389	0.414	0.346	0.264	0.323	0.365	0.381
	23:59:10	37	0.118	0.116	0.117	0.117	0.117	0.118	0.118	0.116	0.116	0.117	0.117	0.115	0.426	0.326	0.316	0.406	0.401	0.379	0.389	0.381	0.428	0.419	0.361	0.411	0.337	0.339	0.285	0.337	0.373	0.357	0.442	0.295	0.36	0.408	0.491	0.393	0.411	0.269	0.265	0.277	0.388	0.402	0.346	0.263	0.328	0.368	0.382
	1 day, 0:09:10	37	0.118	0.116	0.117	0.117	0.117	0.118	0.118	0.116	0.116	0.117	0.117	0.115	0.427	0.328	0.317	0.407	0.402	0.38	0.391	0.383	0.43	0.421	0.363	0.419	0.338	0.335	0.287	0.339	0.374	0.356	0.444	0.293	0.36	0.412	0.493	0.394	0.411	0.27	0.268	0.278	0.392	0.414	0.346	0.262	0.331	0.369	0.382
	1 day, 0:19:10	37	0.118	0.116	0.117	0.117	0.117	0.118	0.118	0.116	0.116	0.117	0.117	0.115	0.429	0.329	0.319	0.409	0.402	0.381	0.392	0.384	0.431	0.422	0.364	0.414	0.338	0.344	0.289	0.34	0.375	0.358	0.445	0.297	0.36	0.412	0.495	0.394	0.412	0.27	0.273	0.281	0.394	0.41	0.346	0.263	0.33	0.368	0.383
	1 day, 0:29:10	37	0.118	0.116	0.117	0.117	0.116	0.118	0.118	0.116	0.116	0.117	0.117	0.115	0.43	0.33	0.32	0.41	0.403	0.381	0.391	0.387	0.435	0.422	0.364	0.411	0.338	0.344	0.281	0.337	0.376	0.358	0.447	0.302	0.362	0.411	0.495	0.394	0.413	0.27	0.275	0.282	0.396	0.411	0.347	0.263	0.323	0.372	0.383
	1 day, 0:39:10	37	0.118	0.116	0.117	0.117	0.116	0.118	0.118	0.116	0.116	0.117	0.117	0.115	0.431	0.331	0.32	0.411	0.405	0.382	0.393	0.392	0.437	0.423	0.365	0.419	0.339	0.341	0.281	0.34	0.375	0.357	0.445	0.303	0.367	0.413	0.496	0.395	0.414	0.27	0.277	0.283	0.399	0.414	0.347	0.265	0.327	0.378	0.385
	1 day, 0:49:10	37.1	0.118	0.116	0.117	0.117	0.117	0.118	0.118	0.116	0.116	0.117	0.117	0.115	0.432	0.331	0.32	0.412	0.406	0.383	0.394	0.393	0.439	0.423	0.365	0.419	0.339	0.341	0.283	0.342	0.375	0.359	0.446	0.303	0.367	0.413	0.495	0.395	0.414	0.27	0.276	0.283	0.4	0.416	0.347	0.268	0.331	0.374	0.384
	1 day, 0:59:10	37	0.118	0.116	0.117	0.117	0.117	0.118	0.118	0.116	0.116	0.117	0.117	0.115	0.433	0.332	0.321	0.413	0.406	0.384	0.395	0.395	0.44	0.425	0.367	0.414	0.339	0.345	0.285	0.347	0.375	0.355	0.447	0.307	0.371	0.412	0.5	0.395	0.414	0.272	0.277	0.283	0.401	0.414	0.348	0.273	0.339	0.377	0.383
	1 day, 1:09:10	37	0.118	0.116	0.117	0.117	0.117	0.118	0.118	0.116	0.116	0.117	0.117	0.115	0.434	0.334	0.322	0.415	0.408	0.385	0.395	0.401	0.443	0.426	0.367	0.416	0.34	0.351	0.29	0.347	0.374	0.358	0.448	0.306	0.38	0.414	0.501	0.395	0.416	0.274	0.277	0.282	0.402	0.415	0.346	0.271	0.34	0.376	0.382
	1 day, 1:19:10	36.9	0.118	0.116	0.117	0.117	0.117	0.117	0.118	0.116	0.116	0.117	0.117	0.115	0.434	0.334	0.323	0.416	0.409	0.386	0.395	0.403	0.445	0.427	0.368	0.423	0.34	0.351	0.291	0.345	0.374	0.356	0.449	0.308	0.376	0.414	0.503	0.397	0.416	0.274	0.277	0.283	0.401	0.415	0.345	0.271	0.333	0.374	0.384
	1 day, 1:29:10	37	0.118	0.116	0.117	0.117	0.117	0.118	0.118	0.116	0.116	0.117	0.117	0.115	0.435	0.336	0.325	0.417	0.411	0.387	0.397	0.403	0.448	0.428	0.369	0.426	0.34	0.354	0.289	0.351	0.376	0.358	0.453	0.31	0.378	0.415	0.503	0.398	0.416	0.276	0.277	0.285	0.406	0.415	0.346	0.273	0.338	0.376	0.386
	1 day, 1:39:10	37	0.118	0.116	0.117	0.117	0.117	0.118	0.118	0.116	0.116	0.117	0.117	0.115	0.436	0.335	0.324	0.417	0.412	0.387	0.397	0.405	0.451	0.428	0.369	0.426	0.34	0.347	0.29	0.35	0.374	0.358	0.452	0.312	0.381	0.415	0.503	0.396	0.418	0.275	0.277	0.287	0.406	0.411	0.346	0.275	0.34	0.375	0.386
	1 day, 1:49:10	37	0.118	0.116	0.117	0.117	0.117	0.118	0.118	0.116	0.116	0.117	0.117	0.115	0.438	0.337	0.327	0.418	0.413	0.388	0.398	0.407	0.451	0.429	0.37	0.427	0.341	0.355	0.294	0.351	0.375	0.356	0.454	0.312	0.382	0.414	0.507	0.397	0.419	0.275	0.281	0.291	0.408	0.416	0.347	0.278	0.337	0.377	0.386
	1 day, 1:59:10	37	0.118	0.116	0.117	0.117	0.117	0.118	0.118	0.116	0.116	0.117	0.117	0.115	0.438	0.336	0.327	0.42	0.413	0.388	0.399	0.41	0.455	0.431	0.371	0.428	0.341	0.353	0.294	0.352	0.374	0.355	0.455	0.313	0.38	0.414	0.509	0.398	0.419	0.275	0.281	0.293	0.407	0.417	0.347	0.277	0.336	0.379	0.386
	1 day, 2:09:10	37	0.118	0.116	0.117	0.117	0.117	0.118	0.118	0.116	0.116	0.117	0.117	0.115	0.439	0.338	0.329	0.421	0.417	0.389	0.398	0.412	0.457	0.431	0.371	0.428	0.341	0.351	0.296	0.353	0.374	0.357	0.456	0.316	0.379	0.414	0.51	0.399	0.419	0.275	0.283	0.296	0.409	0.417	0.348	0.279	0.337	0.379	0.387
	1 day, 2:19:10	37	0.118	0.116	0.117	0.117	0.117	0.118	0.118	0.116	0.116	0.117	0.117	0.115	0.44	0.34	0.331	0.422	0.419	0.39	0.4	0.413	0.458	0.432	0.373	0.428	0.342	0.358	0.297	0.355	0.375	0.355	0.457	0.315	0.387	0.415	0.512	0.4	0.421	0.276	0.285	0.29	0.411	0.417	0.348	0.28	0.342	0.379	0.382
	1 day, 2:29:10	37.1	0.118	0.116	0.117	0.117	0.117	0.118	0.118	0.116	0.116	0.117	0.117	0.115	0.441	0.34	0.331	0.424	0.421	0.391	0.4	0.416	0.461	0.432	0.373	0.428	0.343	0.357	0.296	0.353	0.376	0.355	0.457	0.318	0.394	0.416	0.514	0.4	0.422	0.276	0.284	0.289	0.412	0.418	0.349	0.28	0.346	0.382	0.381
	1 day, 2:39:10	37	0.118	0.116	0.117	0.117	0.117	0.118	0.118	0.116	0.116	0.117	0.117	0.115	0.442	0.342	0.333	0.425	0.423	0.392	0.401	0.419	0.463	0.434	0.374	0.429	0.343	0.356	0.296	0.351	0.375	0.356	0.457	0.32	0.39	0.416	0.516	0.402	0.423	0.277	0.286	0.288	0.413	0.42	0.349	0.278	0.345	0.383	0.388
	1 day, 2:49:10	37	0.118	0.116	0.117	0.117	0.117	0.118	0.118	0.116	0.116	0.117	0.117	0.115	0.443	0.343	0.334	0.426	0.425	0.393	0.402	0.423	0.466	0.435	0.374	0.429	0.343	0.359	0.293	0.352	0.374	0.356	0.457	0.321	0.39	0.415	0.516	0.402	0.423	0.279	0.284	0.291	0.415	0.419	0.348	0.281	0.341	0.381	0.388
	1 day, 2:59:10	37	0.118	0.116	0.117	0.117	0.117	0.118	0.118	0.116	0.116	0.117	0.117	0.115	0.444	0.344	0.335	0.427	0.428	0.394	0.403	0.424	0.468	0.435	0.376	0.43	0.344	0.356	0.293	0.36	0.376	0.358	0.459	0.321	0.402	0.417	0.517	0.404	0.424	0.281	0.282	0.291	0.416	0.42	0.349	0.282	0.351	0.385	0.388
	1 day, 3:09:10	37	0.118	0.116	0.117	0.117	0.117	0.118	0.118	0.116	0.116	0.117	0.117	0.115	0.445	0.344	0.336	0.428	0.429	0.394	0.402	0.427	0.471	0.437	0.377	0.43	0.344	0.361	0.294	0.361	0.376	0.357	0.46	0.325	0.395	0.416	0.519	0.404	0.425	0.283	0.28	0.297	0.416	0.419	0.349	0.284	0.348	0.382	0.39
	1 day, 3:19:10	37	0.118	0.116	0.117	0.117	0.117	0.118	0.118	0.116	0.116	0.117	0.116	0.115	0.446	0.346	0.338	0.433	0.432	0.394	0.402	0.43	0.474	0.438	0.376	0.431	0.344	0.361	0.3	0.365	0.377	0.359	0.459	0.326	0.397	0.418	0.521	0.404	0.426	0.281	0.282	0.301	0.42	0.421	0.35	0.287	0.353	0.383	0.391
	1 day, 3:29:10	37	0.118	0.116	0.117	0.117	0.117	0.118	0.118	0.116	0.116	0.117	0.117	0.115	0.447	0.347	0.34	0.433	0.434	0.395	0.402	0.433	0.477	0.439	0.378	0.432	0.345	0.364	0.302	0.364	0.377	0.358	0.459	0.328	0.401	0.418	0.522	0.404	0.427	0.281	0.285	0.301	0.42	0.417	0.353	0.289	0.352	0.386	0.39
	1 day, 3:39:10	37	0.118	0.116	0.117	0.117	0.117	0.118	0.118	0.116	0.116	0.117	0.117	0.115	0.447	0.351	0.342	0.435	0.437	0.396	0.403	0.439	0.481	0.44	0.379	0.433	0.346	0.368	0.304	0.366	0.377	0.359	0.464	0.329	0.402	0.419	0.524	0.406	0.426	0.283	0.286	0.306	0.421	0.419	0.351	0.292	0.349	0.387	0.392
	1 day, 3:49:10	37	0.118	0.116	0.117	0.117	0.117	0.118	0.118	0.116	0.116	0.117	0.117	0.115	0.448	0.351	0.343	0.435	0.438	0.396	0.404	0.442	0.483	0.441	0.379	0.433	0.346	0.363	0.304	0.368	0.377	0.359	0.462	0.329	0.4	0.418	0.525	0.406	0.427	0.283	0.289	0.305	0.423	0.421	0.353	0.289	0.352	0.387	0.391
	1 day, 3:59:10	37	0.118	0.116	0.117	0.117	0.117	0.118	0.118	0.116	0.116	0.117	0.117	0.115	0.449	0.352	0.344	0.437	0.439	0.397	0.404	0.445	0.483	0.442	0.381	0.434	0.346	0.369	0.306	0.369	0.378	0.358	0.465	0.333	0.409	0.423	0.526	0.406	0.429	0.284	0.286	0.306	0.425	0.423	0.352	0.292	0.356	0.389	0.392
	1 day, 4:09:10	37	0.118	0.116	0.117	0.117	0.117	0.118	0.118	0.116	0.116	0.117	0.117	0.115	0.45	0.353	0.345	0.439	0.44	0.399	0.405	0.445	0.484	0.443	0.381	0.435	0.346	0.369	0.308	0.371	0.378	0.359	0.464	0.335	0.404	0.423	0.528	0.406	0.429	0.284	0.287	0.307	0.424	0.422	0.353	0.293	0.35	0.388	0.393
	1 day, 4:19:10	37	0.118	0.116	0.117	0.117	0.117	0.118	0.118	0.116	0.116	0.117	0.117	0.115	0.451	0.354	0.347	0.44	0.441	0.4	0.406	0.448	0.487	0.445	0.383	0.436	0.347	0.369	0.308	0.374	0.379	0.36	0.468	0.334	0.405	0.423	0.529	0.407	0.43	0.287	0.287	0.307	0.425	0.423	0.354	0.294	0.357	0.389	0.394
	1 day, 4:29:10	37	0.118	0.116	0.117	0.117	0.117	0.118	0.118	0.116	0.116	0.117	0.117	0.115	0.452	0.355	0.347	0.443	0.44	0.4	0.406	0.449	0.491	0.446	0.384	0.437	0.346	0.371	0.309	0.374	0.379	0.36	0.47	0.338	0.404	0.423	0.531	0.409	0.431	0.289	0.289	0.308	0.428	0.425	0.355	0.295	0.36	0.39	0.394
	1 day, 4:39:10	37	0.118	0.116	0.117	0.117	0.117	0.118	0.118	0.116	0.116	0.117	0.117	0.115	0.453	0.356	0.347	0.443	0.441	0.401	0.407	0.453	0.493	0.445	0.384	0.437	0.348	0.373	0.309	0.378	0.379	0.36	0.467	0.339	0.406	0.42	0.532	0.409	0.432	0.288	0.29	0.309	0.428	0.425	0.355	0.294	0.359	0.389	0.394
	1 day, 4:49:10	37	0.118	0.116	0.117	0.117	0.117	0.118	0.118	0.116	0.116	0.117	0.117	0.115	0.454	0.358	0.35	0.445	0.442	0.401	0.407	0.456	0.495	0.448	0.385	0.438	0.349	0.374	0.311	0.381	0.379	0.359	0.468	0.34	0.419	0.424	0.533	0.41	0.434	0.289	0.291	0.311	0.429	0.425	0.356	0.3	0.367	0.392	0.395
	1 day, 4:59:10	37	0.118	0.116	0.117	0.117	0.117	0.118	0.118	0.116	0.116	0.117	0.117	0.115	0.454	0.359	0.351	0.445	0.441	0.401	0.408	0.459	0.497	0.45	0.387	0.439	0.349	0.374	0.313	0.38	0.38	0.359	0.472	0.343	0.414	0.425	0.534	0.41	0.435	0.288	0.292	0.311	0.43	0.426	0.358	0.302	0.362	0.392	0.394
	1 day, 5:09:10	37	0.118	0.116	0.117	0.117	0.117	0.118	0.118	0.116	0.116	0.117	0.117	0.115	0.455	0.361	0.352	0.446	0.442	0.402	0.409	0.462	0.5	0.451	0.388	0.44	0.349	0.378	0.314	0.382	0.381	0.361	0.472	0.344	0.413	0.423	0.537	0.412	0.435	0.288	0.291	0.312	0.432	0.426	0.357	0.302	0.363	0.393	0.395
	1 day, 5:19:10	37.1	0.118	0.116	0.117	0.117	0.117	0.118	0.118	0.116	0.116	0.117	0.117	0.115	0.456	0.361	0.352	0.448	0.442	0.403	0.409	0.462	0.501	0.451	0.389	0.441	0.349	0.374	0.314	0.383	0.38	0.361	0.472	0.346	0.416	0.425	0.538	0.411	0.435	0.288	0.292	0.309	0.434	0.423	0.359	0.302	0.364	0.391	0.396
	1 day, 5:29:10	37	0.118	0.116	0.117	0.117	0.117	0.118	0.118	0.116	0.116	0.117	0.117	0.115	0.457	0.362	0.353	0.451	0.442	0.404	0.41	0.462	0.503	0.452	0.39	0.441	0.35	0.38	0.315	0.387	0.382	0.362	0.472	0.348	0.418	0.428	0.54	0.413	0.437	0.29	0.293	0.31	0.434	0.42	0.36	0.304	0.364	0.393	0.396
	1 day, 5:39:10	37	0.118	0.116	0.117	0.117	0.117	0.118	0.118	0.116	0.116	0.117	0.117	0.115	0.458	0.364	0.355	0.451	0.443	0.405	0.411	0.465	0.505	0.452	0.391	0.442	0.35	0.382	0.317	0.387	0.381	0.363	0.473	0.349	0.422	0.426	0.539	0.413	0.438	0.291	0.295	0.315	0.434	0.425	0.359	0.306	0.368	0.394	0.396
	1 day, 5:49:10	37	0.118	0.116	0.117	0.117	0.117	0.118	0.118	0.116	0.116	0.117	0.117	0.115	0.458	0.366	0.357	0.452	0.444	0.405	0.411	0.463	0.507	0.453	0.392	0.443	0.35	0.384	0.318	0.387	0.381	0.362	0.473	0.35	0.423	0.427	0.541	0.413	0.44	0.291	0.297	0.318	0.437	0.426	0.358	0.306	0.371	0.395	0.397
	1 day, 5:59:10	37	0.118	0.116	0.117	0.117	0.117	0.118	0.118	0.116	0.116	0.117	0.117	0.115	0.459	0.366	0.357	0.452	0.444	0.406	0.412	0.467	0.508	0.452	0.393	0.443	0.35	0.382	0.319	0.389	0.381	0.362	0.475	0.349	0.427	0.427	0.541	0.415	0.44	0.291	0.299	0.319	0.439	0.43	0.359	0.308	0.371	0.396	0.398
	1 day, 6:09:10	37	0.118	0.116	0.117	0.117	0.117	0.118	0.118	0.116	0.116	0.117	0.117	0.115	0.46	0.367	0.357	0.454	0.444	0.405	0.412	0.471	0.512	0.453	0.393	0.444	0.352	0.385	0.319	0.39	0.38	0.363	0.474	0.353	0.427	0.427	0.542	0.414	0.441	0.293	0.298	0.319	0.441	0.428	0.36	0.307	0.372	0.395	0.398
	1 day, 6:19:10	37	0.118	0.116	0.117	0.117	0.117	0.118	0.118	0.116	0.116	0.117	0.117	0.115	0.461	0.367	0.359	0.455	0.446	0.407	0.413	0.469	0.516	0.453	0.395	0.445	0.351	0.386	0.32	0.389	0.381	0.363	0.476	0.356	0.429	0.429	0.543	0.415	0.441	0.292	0.296	0.319	0.443	0.428	0.362	0.308	0.369	0.396	0.398
	1 day, 6:29:10	37	0.118	0.116	0.118	0.117	0.117	0.118	0.118	0.116	0.116	0.117	0.117	0.115	0.462	0.369	0.36	0.456	0.446	0.408	0.413	0.478	0.518	0.453	0.395	0.445	0.352	0.384	0.32	0.39	0.379	0.363	0.475	0.357	0.432	0.428	0.544	0.417	0.442	0.291	0.297	0.319	0.444	0.429	0.361	0.31	0.375	0.397	0.398
	1 day, 6:39:10	37.1	0.119	0.116	0.117	0.117	0.117	0.118	0.118	0.116	0.116	0.117	0.117	0.115	0.463	0.368	0.36	0.457	0.447	0.408	0.414	0.482	0.52	0.453	0.396	0.445	0.354	0.385	0.32	0.392	0.38	0.364	0.479	0.357	0.433	0.425	0.545	0.416	0.443	0.293	0.3	0.321	0.444	0.429	0.363	0.312	0.376	0.397	0.398
	1 day, 6:49:10	37	0.118	0.116	0.117	0.117	0.117	0.118	0.118	0.116	0.116	0.117	0.117	0.115	0.464	0.371	0.362	0.46	0.448	0.409	0.414	0.478	0.52	0.455	0.398	0.447	0.354	0.391	0.321	0.399	0.382	0.365	0.479	0.36	0.435	0.429	0.548	0.418	0.444	0.294	0.302	0.322	0.444	0.432	0.361	0.315	0.377	0.399	0.401
	1 day, 6:59:10	37	0.118	0.116	0.117	0.117	0.117	0.118	0.118	0.116	0.116	0.117	0.117	0.115	0.465	0.371	0.363	0.46	0.448	0.409	0.414	0.483	0.522	0.455	0.397	0.447	0.354	0.391	0.321	0.398	0.379	0.365	0.482	0.362	0.438	0.43	0.55	0.419	0.446	0.294	0.303	0.324	0.444	0.428	0.364	0.315	0.378	0.399	0.401
	1 day, 7:09:10	37	0.118	0.116	0.117	0.117	0.117	0.118	0.118	0.116	0.116	0.117	0.117	0.115	0.465	0.372	0.364	0.462	0.449	0.41	0.415	0.489	0.523	0.456	0.399	0.448	0.354	0.389	0.323	0.399	0.381	0.365	0.482	0.364	0.44	0.429	0.551	0.42	0.446	0.294	0.304	0.326	0.447	0.428	0.362	0.318	0.378	0.399	0.401
	1 day, 7:19:10	37	0.119	0.116	0.118	0.117	0.117	0.118	0.118	0.116	0.116	0.117	0.118	0.115	0.466	0.374	0.366	0.464	0.45	0.411	0.416	0.489	0.524	0.457	0.4	0.449	0.355	0.394	0.324	0.402	0.382	0.366	0.483	0.366	0.444	0.434	0.552	0.421	0.447	0.295	0.303	0.327	0.449	0.427	0.362	0.319	0.378	0.401	0.401
	1 day, 7:29:10	36.9	0.119	0.116	0.117	0.117	0.117	0.118	0.118	0.116	0.116	0.117	0.118	0.115	0.467	0.376	0.368	0.465	0.451	0.411	0.416	0.49	0.527	0.457	0.401	0.449	0.355	0.396	0.326	0.405	0.382	0.366	0.484	0.367	0.447	0.432	0.553	0.421	0.446	0.296	0.305	0.329	0.451	0.429	0.363	0.32	0.383	0.402	0.402
	1 day, 7:39:10	37	0.118	0.116	0.117	0.117	0.117	0.118	0.118	0.116	0.116	0.117	0.118	0.115	0.467	0.377	0.367	0.464	0.45	0.411	0.417	0.498	0.531	0.456	0.401	0.45	0.356	0.395	0.326	0.404	0.38	0.366	0.483	0.366	0.447	0.432	0.553	0.421	0.448	0.295	0.306	0.329	0.45	0.43	0.364	0.32	0.384	0.401	0.401
	1 day, 7:49:10	37	0.118	0.116	0.118	0.117	0.117	0.118	0.118	0.116	0.116	0.117	0.118	0.115	0.469	0.376	0.367	0.465	0.451	0.413	0.417	0.502	0.533	0.458	0.402	0.45	0.357	0.395	0.324	0.405	0.382	0.367	0.485	0.37	0.451	0.434	0.555	0.423	0.45	0.296	0.307	0.329	0.45	0.433	0.364	0.322	0.386	0.401	0.402
	1 day, 7:59:10	37	0.118	0.116	0.117	0.117	0.117	0.118	0.118	0.116	0.116	0.117	0.117	0.115	0.469	0.377	0.369	0.467	0.451	0.413	0.418	0.505	0.535	0.459	0.403	0.451	0.357	0.396	0.323	0.409	0.38	0.367	0.487	0.37	0.455	0.435	0.558	0.425	0.45	0.298	0.31	0.332	0.452	0.432	0.365	0.322	0.386	0.4	0.403
	1 day, 8:09:10	37	0.118	0.116	0.117	0.117	0.117	0.118	0.118	0.116	0.116	0.117	0.118	0.115	0.47	0.378	0.369	0.467	0.452	0.414	0.418	0.507	0.535	0.46	0.404	0.451	0.357	0.4	0.325	0.407	0.381	0.367	0.487	0.373	0.454	0.435	0.559	0.426	0.451	0.298	0.311	0.332	0.452	0.434	0.364	0.324	0.388	0.402	0.403
	1 day, 8:19:10	37	0.118	0.116	0.117	0.117	0.117	0.118	0.118	0.116	0.116	0.117	0.117	0.115	0.471	0.379	0.37	0.467	0.453	0.414	0.419	0.511	0.536	0.46	0.404	0.452	0.357	0.4	0.328	0.409	0.381	0.367	0.486	0.374	0.456	0.436	0.559	0.426	0.45	0.297	0.313	0.333	0.452	0.435	0.365	0.326	0.389	0.403	0.403
	1 day, 8:29:10	37	0.118	0.116	0.117	0.117	0.117	0.118	0.118	0.116	0.116	0.117	0.117	0.115	0.472	0.379	0.371	0.468	0.453	0.416	0.42	0.508	0.537	0.461	0.406	0.452	0.358	0.399	0.329	0.411	0.382	0.368	0.49	0.377	0.459	0.436	0.56	0.429	0.451	0.298	0.312	0.334	0.453	0.437	0.365	0.328	0.391	0.402	0.405
	1 day, 8:39:10	37	0.118	0.116	0.117	0.117	0.117	0.118	0.118	0.116	0.116	0.117	0.117	0.115	0.473	0.38	0.371	0.469	0.453	0.416	0.42	0.514	0.543	0.462	0.406	0.453	0.358	0.4	0.33	0.41	0.381	0.368	0.49	0.377	0.461	0.436	0.561	0.43	0.451	0.298	0.311	0.335	0.455	0.437	0.366	0.328	0.392	0.405	0.405
	1 day, 8:49:10	37	0.119	0.116	0.118	0.117	0.117	0.118	0.118	0.116	0.116	0.117	0.118	0.115	0.474	0.382	0.374	0.471	0.454	0.417	0.42	0.517	0.542	0.462	0.407	0.454	0.359	0.405	0.333	0.416	0.382	0.37	0.491	0.379	0.465	0.438	0.561	0.431	0.453	0.299	0.311	0.335	0.455	0.435	0.368	0.33	0.394	0.406	0.405
	1 day, 8:59:10	37	0.118	0.116	0.118	0.117	0.117	0.118	0.118	0.116	0.116	0.117	0.118	0.115	0.475	0.382	0.374	0.471	0.454	0.417	0.421	0.519	0.542	0.463	0.408	0.454	0.36	0.404	0.332	0.414	0.381	0.37	0.49	0.381	0.466	0.438	0.564	0.432	0.454	0.299	0.314	0.33	0.456	0.436	0.367	0.331	0.396	0.407	0.405
	1 day, 9:09:10	37	0.119	0.116	0.118	0.117	0.117	0.118	0.118	0.116	0.116	0.117	0.118	0.115	0.476	0.382	0.374	0.471	0.454	0.418	0.421	0.521	0.544	0.463	0.409	0.455	0.36	0.403	0.333	0.415	0.381	0.37	0.492	0.381	0.467	0.436	0.564	0.432	0.455	0.3	0.315	0.335	0.456	0.436	0.367	0.332	0.394	0.403	0.405
	1 day, 9:19:10	37	0.118	0.116	0.117	0.117	0.117	0.118	0.118	0.116	0.116	0.117	0.118	0.115	0.477	0.383	0.374	0.472	0.455	0.419	0.422	0.522	0.548	0.464	0.41	0.455	0.36	0.406	0.334	0.417	0.38	0.37	0.493	0.384	0.47	0.44	0.566	0.434	0.456	0.3	0.315	0.335	0.456	0.437	0.368	0.333	0.396	0.405	0.406
	1 day, 9:29:10	37	0.118	0.116	0.118	0.117	0.117	0.118	0.118	0.116	0.116	0.117	0.118	0.115	0.478	0.385	0.377	0.471	0.456	0.419	0.422	0.526	0.547	0.466	0.411	0.457	0.361	0.405	0.334	0.419	0.381	0.371	0.492	0.384	0.475	0.439	0.568	0.435	0.458	0.303	0.318	0.337	0.458	0.436	0.368	0.334	0.395	0.406	0.407
	1 day, 9:39:10	37	0.118	0.116	0.117	0.117	0.117	0.118	0.118	0.117	0.116	0.117	0.118	0.115	0.479	0.386	0.378	0.473	0.456	0.419	0.423	0.528	0.55	0.466	0.412	0.457	0.361	0.41	0.332	0.418	0.38	0.371	0.492	0.386	0.474	0.438	0.568	0.434	0.459	0.304	0.319	0.336	0.457	0.436	0.368	0.335	0.399	0.407	0.408
	1 day, 9:49:10	37.1	0.118	0.116	0.118	0.117	0.117	0.118	0.118	0.116	0.116	0.117	0.118	0.115	0.48	0.386	0.378	0.473	0.457	0.419	0.424	0.53	0.551	0.467	0.412	0.458	0.362	0.41	0.332	0.421	0.381	0.371	0.495	0.389	0.477	0.441	0.569	0.436	0.459	0.305	0.316	0.338	0.459	0.438	0.369	0.338	0.401	0.407	0.408
	1 day, 9:59:10	37	0.118	0.116	0.118	0.117	0.117	0.118	0.118	0.116	0.116	0.117	0.118	0.115	0.481	0.387	0.379	0.473	0.457	0.421	0.424	0.532	0.551	0.466	0.414	0.458	0.362	0.41	0.336	0.424	0.381	0.371	0.496	0.39	0.482	0.442	0.569	0.437	0.46	0.307	0.316	0.337	0.459	0.44	0.37	0.338	0.4	0.408	0.409
	1 day, 10:09:10	37	0.119	0.116	0.118	0.117	0.117	0.118	0.118	0.116	0.116	0.117	0.118	0.115	0.481	0.388	0.38	0.473	0.457	0.421	0.424	0.534	0.552	0.467	0.414	0.459	0.362	0.41	0.338	0.421	0.381	0.372	0.496	0.39	0.482	0.442	0.571	0.436	0.462	0.308	0.318	0.338	0.46	0.441	0.37	0.34	0.403	0.408	0.409
	1 day, 10:19:10	36.9	0.118	0.116	0.118	0.117	0.117	0.118	0.118	0.117	0.116	0.117	0.119	0.115	0.482	0.391	0.382	0.474	0.458	0.421	0.425	0.535	0.555	0.468	0.415	0.46	0.363	0.411	0.339	0.426	0.381	0.372	0.496	0.394	0.486	0.442	0.572	0.438	0.461	0.309	0.32	0.34	0.461	0.442	0.371	0.343	0.406	0.409	0.411
	1 day, 10:29:10	37	0.118	0.116	0.118	0.117	0.117	0.118	0.118	0.116	0.117	0.117	0.118	0.115	0.483	0.391	0.383	0.475	0.458	0.422	0.426	0.537	0.554	0.469	0.416	0.46	0.363	0.416	0.34	0.426	0.381	0.373	0.497	0.395	0.487	0.442	0.575	0.44	0.463	0.309	0.321	0.34	0.46	0.441	0.371	0.343	0.403	0.407	0.41
	1 day, 10:39:10	37	0.118	0.116	0.117	0.117	0.117	0.118	0.118	0.116	0.116	0.117	0.118	0.115	0.484	0.393	0.384	0.475	0.458	0.422	0.426	0.54	0.558	0.469	0.417	0.461	0.363	0.417	0.341	0.427	0.381	0.376	0.498	0.396	0.49	0.444	0.576	0.441	0.462	0.309	0.321	0.342	0.46	0.441	0.371	0.344	0.405	0.41	0.412
	1 day, 10:49:10	37	0.118	0.116	0.118	0.117	0.117	0.118	0.118	0.116	0.116	0.117	0.118	0.115	0.485	0.394	0.385	0.475	0.459	0.423	0.427	0.542	0.558	0.47	0.417	0.461	0.364	0.417	0.341	0.427	0.38	0.375	0.499	0.398	0.494	0.444	0.577	0.44	0.464	0.309	0.323	0.342	0.462	0.441	0.371	0.346	0.407	0.409	0.412
	1 day, 10:59:10	37	0.118	0.116	0.118	0.117	0.117	0.118	0.118	0.116	0.116	0.117	0.119	0.115	0.486	0.395	0.387	0.475	0.459	0.423	0.427	0.544	0.562	0.469	0.418	0.462	0.364	0.419	0.342	0.431	0.381	0.376	0.5	0.398	0.494	0.446	0.577	0.439	0.465	0.309	0.325	0.344	0.463	0.438	0.372	0.348	0.409	0.413	0.413
	1 day, 11:09:10	37	0.119	0.116	0.118	0.117	0.117	0.118	0.118	0.116	0.116	0.117	0.118	0.115	0.487	0.395	0.388	0.476	0.459	0.423	0.427	0.547	0.56	0.471	0.419	0.462	0.365	0.417	0.341	0.431	0.38	0.374	0.5	0.4	0.496	0.445	0.578	0.44	0.466	0.31	0.325	0.345	0.462	0.443	0.373	0.347	0.408	0.412	0.413
	1 day, 11:19:10	37	0.119	0.116	0.118	0.117	0.117	0.118	0.118	0.116	0.116	0.117	0.118	0.115	0.488	0.396	0.39	0.475	0.459	0.424	0.428	0.548	0.566	0.471	0.42	0.463	0.366	0.418	0.343	0.432	0.38	0.375	0.5	0.399	0.498	0.445	0.577	0.441	0.467	0.312	0.327	0.345	0.463	0.444	0.373	0.348	0.411	0.412	0.414
	1 day, 11:29:10	37	0.119	0.116	0.118	0.117	0.117	0.118	0.118	0.117	0.117	0.117	0.118	0.115	0.488	0.397	0.391	0.476	0.46	0.425	0.429	0.55	0.562	0.472	0.421	0.463	0.366	0.419	0.346	0.434	0.38	0.376	0.503	0.403	0.5	0.447	0.58	0.442	0.466	0.311	0.328	0.346	0.464	0.441	0.374	0.349	0.411	0.412	0.414
	1 day, 11:39:10	37	0.119	0.116	0.118	0.117	0.117	0.118	0.118	0.116	0.117	0.117	0.118	0.115	0.49	0.399	0.393	0.476	0.461	0.425	0.429	0.552	0.57	0.473	0.422	0.464	0.367	0.421	0.346	0.436	0.381	0.376	0.504	0.405	0.503	0.448	0.582	0.443	0.467	0.313	0.33	0.346	0.464	0.445	0.375	0.35	0.409	0.414	0.415
	1 day, 11:49:10	37	0.119	0.116	0.118	0.117	0.117	0.118	0.118	0.117	0.117	0.117	0.118	0.115	0.49	0.401	0.394	0.477	0.461	0.425	0.429	0.555	0.569	0.474	0.422	0.465	0.367	0.425	0.347	0.439	0.382	0.377	0.505	0.405	0.505	0.449	0.584	0.443	0.468	0.314	0.329	0.347	0.466	0.445	0.375	0.353	0.412	0.415	0.417
	1 day, 11:59:10	37	0.119	0.116	0.118	0.117	0.117	0.118	0.118	0.117	0.117	0.117	0.118	0.115	0.491	0.403	0.396	0.477	0.462	0.425	0.429	0.555	0.568	0.474	0.424	0.465	0.367	0.427	0.347	0.439	0.381	0.377	0.505	0.406	0.509	0.447	0.585	0.444	0.468	0.312	0.328	0.348	0.466	0.446	0.375	0.354	0.415	0.415	0.417
	1 day, 12:09:10	37	0.119	0.116	0.118	0.117	0.117	0.118	0.118	0.116	0.118	0.117	0.118	0.115	0.492	0.403	0.399	0.478	0.462	0.426	0.43	0.557	0.572	0.474	0.425	0.466	0.367	0.426	0.348	0.44	0.381	0.377	0.506	0.408	0.511	0.449	0.586	0.445	0.47	0.312	0.33	0.348	0.466	0.445	0.375	0.357	0.416	0.414	0.417
	1 day, 12:19:10	37	0.119	0.116	0.118	0.117	0.117	0.118	0.118	0.116	0.117	0.117	0.119	0.115	0.493	0.405	0.4	0.478	0.462	0.426	0.431	0.559	0.571	0.475	0.425	0.467	0.368	0.428	0.35	0.442	0.381	0.377	0.506	0.409	0.513	0.447	0.587	0.446	0.472	0.313	0.332	0.349	0.467	0.446	0.376	0.357	0.417	0.416	0.418
	1 day, 12:29:10	37	0.119	0.116	0.118	0.117	0.117	0.118	0.118	0.116	0.117	0.117	0.119	0.115	0.494	0.406	0.402	0.479	0.463	0.427	0.431	0.56	0.571	0.475	0.426	0.468	0.368	0.429	0.351	0.443	0.381	0.378	0.507	0.411	0.515	0.447	0.589	0.447	0.473	0.314	0.333	0.349	0.467	0.446	0.376	0.359	0.418	0.416	0.418
	1 day, 12:39:10	37	0.119	0.116	0.118	0.117	0.117	0.118	0.118	0.117	0.117	0.117	0.118	0.115	0.495	0.408	0.403	0.48	0.464	0.428	0.432	0.563	0.575	0.477	0.427	0.469	0.369	0.432	0.352	0.445	0.382	0.379	0.509	0.413	0.517	0.452	0.59	0.448	0.473	0.314	0.335	0.35	0.469	0.445	0.378	0.361	0.421	0.418	0.42
	1 day, 12:49:10	37.1	0.119	0.116	0.118	0.117	0.117	0.118	0.118	0.116	0.117	0.117	0.119	0.115	0.495	0.409	0.406	0.48	0.464	0.427	0.432	0.565	0.578	0.477	0.428	0.468	0.369	0.432	0.35	0.447	0.381	0.379	0.509	0.413	0.519	0.452	0.591	0.447	0.474	0.316	0.335	0.352	0.468	0.447	0.378	0.361	0.421	0.417	0.419
	1 day, 12:59:10	37	0.119	0.116	0.118	0.117	0.117	0.118	0.118	0.116	0.117	0.117	0.118	0.115	0.496	0.408	0.409	0.481	0.464	0.429	0.432	0.567	0.574	0.477	0.428	0.468	0.369	0.432	0.35	0.449	0.382	0.38	0.509	0.412	0.52	0.451	0.592	0.448	0.475	0.315	0.334	0.351	0.469	0.446	0.379	0.363	0.42	0.417	0.42
	1 day, 13:09:10	37	0.119	0.116	0.118	0.117	0.117	0.118	0.118	0.117	0.118	0.117	0.118	0.115	0.497	0.41	0.41	0.481	0.464	0.429	0.433	0.568	0.58	0.478	0.429	0.469	0.369	0.434	0.352	0.45	0.381	0.38	0.511	0.416	0.523	0.451	0.592	0.449	0.476	0.316	0.335	0.351	0.469	0.449	0.379	0.363	0.42	0.417	0.421
	1 day, 13:19:10	37	0.119	0.116	0.118	0.117	0.117	0.118	0.118	0.117	0.118	0.117	0.118	0.115	0.498	0.411	0.411	0.481	0.465	0.43	0.433	0.569	0.576	0.478	0.43	0.47	0.371	0.434	0.351	0.449	0.38	0.379	0.51	0.415	0.522	0.451	0.592	0.449	0.476	0.316	0.336	0.35	0.469	0.45	0.379	0.363	0.421	0.417	0.421
	1 day, 13:29:10	37	0.119	0.116	0.118	0.117	0.117	0.118	0.118	0.117	0.117	0.117	0.119	0.115	0.498	0.411	0.412	0.482	0.465	0.43	0.433	0.57	0.581	0.479	0.431	0.47	0.371	0.435	0.352	0.452	0.38	0.38	0.51	0.417	0.525	0.452	0.593	0.45	0.478	0.316	0.336	0.354	0.469	0.448	0.378	0.364	0.422	0.417	0.422
	1 day, 13:39:10	37	0.119	0.116	0.118	0.117	0.117	0.118	0.118	0.117	0.117	0.117	0.119	0.115	0.5	0.412	0.413	0.482	0.466	0.431	0.434	0.572	0.58	0.479	0.431	0.47	0.371	0.437	0.353	0.452	0.382	0.38	0.512	0.419	0.528	0.454	0.593	0.451	0.478	0.317	0.337	0.355	0.471	0.452	0.38	0.365	0.423	0.417	0.422
	1 day, 13:49:10	37	0.119	0.116	0.118	0.117	0.118	0.118	0.118	0.117	0.118	0.117	0.119	0.115	0.501	0.413	0.414	0.483	0.466	0.431	0.434	0.574	0.578	0.481	0.432	0.471	0.372	0.438	0.354	0.454	0.38	0.379	0.512	0.419	0.527	0.453	0.593	0.452	0.479	0.317	0.337	0.353	0.47	0.449	0.379	0.365	0.423	0.417	0.422
	1 day, 13:59:10	37	0.119	0.117	0.118	0.117	0.118	0.118	0.118	0.117	0.118	0.117	0.118	0.115	0.501	0.415	0.415	0.483	0.466	0.431	0.435	0.575	0.583	0.481	0.432	0.472	0.372	0.438	0.355	0.456	0.381	0.382	0.513	0.42	0.53	0.454	0.595	0.453	0.48	0.319	0.338	0.354	0.471	0.451	0.379	0.366	0.424	0.417	0.423
	1 day, 14:09:10	37	0.119	0.116	0.118	0.117	0.117	0.118	0.118	0.116	0.117	0.117	0.119	0.115	0.502	0.416	0.416	0.484	0.467	0.432	0.435	0.576	0.579	0.481	0.433	0.472	0.373	0.439	0.356	0.458	0.381	0.382	0.514	0.421	0.532	0.455	0.597	0.453	0.48	0.319	0.339	0.356	0.471	0.45	0.38	0.368	0.426	0.42	0.423
	1 day, 14:19:10	37	0.119	0.116	0.118	0.118	0.118	0.118	0.118	0.117	0.118	0.117	0.118	0.115	0.503	0.416	0.417	0.485	0.467	0.431	0.435	0.577	0.585	0.482	0.434	0.473	0.374	0.439	0.357	0.46	0.381	0.382	0.515	0.422	0.532	0.455	0.597	0.453	0.481	0.32	0.34	0.357	0.471	0.452	0.38	0.369	0.426	0.42	0.423
	1 day, 14:29:10	37	0.119	0.116	0.118	0.117	0.117	0.118	0.118	0.117	0.117	0.117	0.119	0.115	0.504	0.418	0.417	0.485	0.468	0.432	0.435	0.579	0.582	0.482	0.434	0.473	0.373	0.441	0.356	0.461	0.382	0.379	0.515	0.424	0.536	0.455	0.599	0.453	0.482	0.321	0.341	0.357	0.473	0.452	0.381	0.371	0.429	0.421	0.423
	1 day, 14:39:10	37	0.119	0.117	0.118	0.118	0.118	0.118	0.118	0.117	0.118	0.117	0.119	0.115	0.505	0.421	0.419	0.486	0.469	0.432	0.436	0.58	0.587	0.484	0.436	0.474	0.374	0.441	0.358	0.463	0.382	0.38	0.517	0.425	0.538	0.456	0.6	0.454	0.482	0.323	0.342	0.357	0.473	0.451	0.381	0.372	0.427	0.422	0.425
	1 day, 14:49:10	37	0.119	0.117	0.118	0.118	0.118	0.118	0.118	0.117	0.117	0.117	0.119	0.115	0.505	0.422	0.42	0.487	0.469	0.433	0.437	0.582	0.587	0.485	0.435	0.475	0.374	0.442	0.358	0.464	0.383	0.38	0.518	0.427	0.538	0.456	0.602	0.455	0.483	0.324	0.342	0.36	0.474	0.454	0.382	0.372	0.428	0.423	0.426
	1 day, 14:59:10	37	0.119	0.117	0.118	0.118	0.118	0.118	0.118	0.117	0.118	0.117	0.119	0.115	0.506	0.423	0.421	0.487	0.469	0.433	0.437	0.583	0.586	0.486	0.437	0.475	0.375	0.444	0.359	0.465	0.383	0.383	0.519	0.427	0.542	0.458	0.603	0.456	0.484	0.324	0.343	0.359	0.475	0.454	0.382	0.374	0.43	0.421	0.426
	1 day, 15:09:10	37	0.119	0.117	0.118	0.118	0.117	0.118	0.118	0.116	0.117	0.117	0.119	0.115	0.507	0.424	0.422	0.488	0.47	0.434	0.438	0.585	0.593	0.486	0.437	0.475	0.376	0.446	0.36	0.467	0.383	0.384	0.52	0.428	0.541	0.458	0.605	0.457	0.485	0.326	0.343	0.353	0.476	0.449	0.384	0.376	0.43	0.423	0.427
	1 day, 15:19:10	36.9	0.119	0.117	0.118	0.118	0.118	0.118	0.118	0.117	0.118	0.117	0.119	0.115	0.507	0.425	0.424	0.488	0.47	0.434	0.438	0.586	0.591	0.486	0.438	0.476	0.375	0.448	0.36	0.467	0.382	0.384	0.518	0.429	0.543	0.455	0.605	0.456	0.485	0.325	0.344	0.359	0.475	0.455	0.383	0.376	0.432	0.423	0.427
	1 day, 15:29:10	37	0.119	0.117	0.118	0.118	0.118	0.118	0.118	0.117	0.118	0.117	0.119	0.115	0.508	0.425	0.424	0.489	0.47	0.434	0.438	0.587	0.588	0.487	0.438	0.476	0.375	0.45	0.359	0.469	0.382	0.384	0.521	0.43	0.544	0.459	0.605	0.457	0.486	0.326	0.345	0.362	0.475	0.451	0.384	0.376	0.433	0.421	0.427
	1 day, 15:39:10	37	0.119	0.117	0.118	0.118	0.118	0.118	0.118	0.116	0.117	0.117	0.118	0.115	0.509	0.426	0.426	0.49	0.472	0.435	0.439	0.588	0.592	0.488	0.439	0.477	0.377	0.452	0.361	0.471	0.383	0.382	0.523	0.432	0.549	0.459	0.609	0.459	0.486	0.327	0.345	0.36	0.476	0.459	0.385	0.378	0.434	0.423	0.429
	1 day, 15:49:10	37	0.119	0.117	0.118	0.118	0.118	0.118	0.118	0.117	0.118	0.117	0.119	0.115	0.509	0.427	0.427	0.49	0.472	0.436	0.439	0.589	0.594	0.488	0.44	0.478	0.376	0.452	0.362	0.472	0.383	0.383	0.523	0.434	0.549	0.459	0.609	0.458	0.487	0.327	0.346	0.36	0.477	0.456	0.385	0.38	0.433	0.425	0.429
	1 day, 15:59:10	37	0.119	0.117	0.118	0.118	0.118	0.118	0.118	0.117	0.118	0.117	0.119	0.115	0.51	0.429	0.427	0.491	0.471	0.435	0.439	0.59	0.595	0.488	0.44	0.478	0.377	0.453	0.362	0.472	0.383	0.387	0.523	0.433	0.548	0.457	0.609	0.459	0.488	0.327	0.346	0.361	0.477	0.451	0.385	0.381	0.434	0.422	0.429
	1 day, 16:09:10	37	0.119	0.117	0.118	0.118	0.118	0.118	0.118	0.117	0.118	0.117	0.118	0.115	0.511	0.435	0.428	0.492	0.473	0.436	0.44	0.592	0.594	0.49	0.441	0.479	0.378	0.455	0.363	0.474	0.383	0.386	0.524	0.435	0.553	0.462	0.613	0.462	0.488	0.327	0.347	0.363	0.477	0.456	0.386	0.382	0.436	0.426	0.431
	1 day, 16:19:10	37	0.119	0.117	0.118	0.118	0.118	0.118	0.118	0.117	0.118	0.117	0.119	0.115	0.512	0.44	0.428	0.492	0.473	0.436	0.44	0.592	0.593	0.49	0.442	0.479	0.378	0.455	0.364	0.475	0.383	0.386	0.525	0.436	0.553	0.462	0.611	0.462	0.489	0.327	0.348	0.365	0.478	0.457	0.387	0.383	0.436	0.426	0.431
	1 day, 16:29:10	37	0.119	0.117	0.118	0.118	0.118	0.118	0.118	0.117	0.118	0.117	0.12	0.115	0.512	0.441	0.429	0.494	0.473	0.437	0.441	0.593	0.593	0.491	0.442	0.48	0.378	0.455	0.365	0.477	0.382	0.389	0.526	0.439	0.557	0.461	0.614	0.464	0.489	0.327	0.349	0.363	0.478	0.456	0.387	0.384	0.438	0.426	0.431
	1 day, 16:39:10	37	0.119	0.117	0.118	0.118	0.118	0.118	0.118	0.117	0.118	0.117	0.119	0.115	0.513	0.444	0.43	0.494	0.474	0.437	0.441	0.595	0.595	0.491	0.443	0.481	0.379	0.457	0.366	0.478	0.382	0.387	0.525	0.438	0.558	0.462	0.616	0.463	0.49	0.328	0.348	0.363	0.477	0.46	0.386	0.384	0.437	0.425	0.43
	1 day, 16:49:10	37	0.119	0.117	0.118	0.118	0.118	0.118	0.118	0.117	0.118	0.117	0.119	0.115	0.514	0.443	0.431	0.496	0.475	0.437	0.441	0.596	0.596	0.492	0.443	0.481	0.379	0.456	0.368	0.479	0.381	0.387	0.525	0.439	0.558	0.462	0.615	0.463	0.49	0.329	0.348	0.364	0.479	0.46	0.387	0.386	0.438	0.426	0.432
	1 day, 16:59:10	37	0.119	0.117	0.118	0.118	0.118	0.118	0.118	0.117	0.118	0.117	0.119	0.115	0.514	0.444	0.431	0.497	0.475	0.438	0.442	0.597	0.596	0.493	0.444	0.482	0.378	0.458	0.367	0.481	0.384	0.39	0.527	0.441	0.56	0.464	0.618	0.465	0.491	0.329	0.35	0.366	0.48	0.458	0.388	0.386	0.44	0.427	0.432
	1 day, 17:09:10	37	0.119	0.117	0.118	0.118	0.118	0.118	0.118	0.117	0.118	0.117	0.12	0.115	0.515	0.445	0.432	0.497	0.476	0.438	0.442	0.598	0.597	0.494	0.444	0.482	0.379	0.459	0.368	0.482	0.385	0.39	0.53	0.441	0.559	0.465	0.618	0.465	0.491	0.329	0.351	0.367	0.48	0.46	0.388	0.387	0.44	0.426	0.433
	1 day, 17:19:10	37	0.119	0.117	0.118	0.118	0.118	0.118	0.118	0.117	0.118	0.117	0.119	0.115	0.515	0.445	0.433	0.498	0.476	0.438	0.443	0.599	0.598	0.494	0.445	0.484	0.38	0.46	0.368	0.482	0.384	0.39	0.528	0.442	0.561	0.465	0.617	0.465	0.492	0.33	0.351	0.367	0.48	0.458	0.388	0.389	0.44	0.428	0.433
	1 day, 17:29:10	37	0.119	0.117	0.118	0.118	0.118	0.118	0.118	0.117	0.118	0.117	0.12	0.115	0.516	0.445	0.434	0.498	0.477	0.438	0.444	0.6	0.599	0.495	0.445	0.485	0.38	0.461	0.369	0.483	0.383	0.39	0.53	0.443	0.561	0.462	0.619	0.464	0.493	0.331	0.351	0.367	0.482	0.461	0.389	0.389	0.441	0.428	0.432
	1 day, 17:39:10	37.1	0.119	0.117	0.118	0.118	0.118	0.118	0.118	0.117	0.118	0.117	0.12	0.115	0.517	0.445	0.435	0.499	0.477	0.439	0.444	0.6	0.599	0.496	0.446	0.486	0.381	0.463	0.37	0.485	0.384	0.391	0.532	0.444	0.564	0.466	0.62	0.466	0.493	0.331	0.351	0.368	0.482	0.459	0.39	0.389	0.441	0.429	0.433
	1 day, 17:49:10	37.1	0.119	0.117	0.118	0.118	0.118	0.118	0.118	0.117	0.118	0.117	0.12	0.115	0.517	0.445	0.435	0.5	0.478	0.439	0.445	0.601	0.6	0.495	0.446	0.487	0.381	0.464	0.371	0.485	0.385	0.391	0.531	0.446	0.567	0.467	0.621	0.468	0.494	0.331	0.352	0.368	0.482	0.461	0.391	0.39	0.443	0.43	0.434
	1 day, 17:59:10	37	0.119	0.117	0.118	0.118	0.118	0.118	0.118	0.117	0.118	0.117	0.119	0.115	0.518	0.444	0.435	0.5	0.479	0.44	0.446	0.602	0.6	0.495	0.446	0.488	0.381	0.465	0.37	0.485	0.384	0.392	0.53	0.443	0.566	0.466	0.621	0.467	0.494	0.331	0.353	0.368	0.482	0.461	0.39	0.39	0.44	0.428	0.434
	1 day, 18:09:10	37.1	0.119	0.117	0.118	0.118	0.118	0.118	0.118	0.117	0.118	0.117	0.12	0.115	0.519	0.445	0.436	0.501	0.479	0.439	0.446	0.603	0.601	0.496	0.447	0.489	0.381	0.466	0.369	0.485	0.385	0.391	0.532	0.443	0.565	0.463	0.62	0.467	0.495	0.332	0.353	0.367	0.482	0.461	0.39	0.392	0.441	0.43	0.435
	1 day, 18:19:10	37	0.119	0.117	0.118	0.118	0.118	0.118	0.118	0.117	0.118	0.117	0.119	0.115	0.52	0.445	0.436	0.502	0.48	0.439	0.447	0.604	0.602	0.497	0.447	0.49	0.381	0.466	0.37	0.486	0.384	0.391	0.532	0.445	0.568	0.466	0.622	0.468	0.495	0.333	0.353	0.367	0.481	0.461	0.39	0.391	0.439	0.428	0.433
	1 day, 18:29:10	37	0.119	0.117	0.118	0.118	0.118	0.118	0.118	0.117	0.118	0.117	0.12	0.115	0.521	0.445	0.437	0.502	0.481	0.441	0.448	0.605	0.603	0.497	0.448	0.492	0.382	0.468	0.371	0.488	0.385	0.391	0.533	0.447	0.57	0.466	0.624	0.468	0.496	0.334	0.354	0.367	0.483	0.462	0.391	0.393	0.443	0.431	0.436
	1 day, 18:39:10	37	0.119	0.117	0.118	0.118	0.118	0.118	0.118	0.117	0.118	0.117	0.12	0.115	0.521	0.447	0.438	0.502	0.481	0.44	0.449	0.606	0.604	0.498	0.449	0.494	0.383	0.469	0.371	0.489	0.385	0.394	0.535	0.448	0.57	0.468	0.624	0.468	0.496	0.334	0.355	0.367	0.484	0.46	0.391	0.394	0.441	0.427	0.436
	1 day, 18:49:10	37	0.119	0.117	0.118	0.118	0.118	0.118	0.118	0.117	0.118	0.117	0.12	0.115	0.522	0.447	0.438	0.504	0.482	0.44	0.451	0.607	0.605	0.498	0.449	0.495	0.383	0.471	0.371	0.49	0.385	0.393	0.535	0.448	0.572	0.465	0.625	0.47	0.497	0.335	0.355	0.368	0.485	0.46	0.392	0.396	0.444	0.431	0.436
	1 day, 18:59:10	37	0.119	0.117	0.118	0.118	0.118	0.118	0.118	0.117	0.118	0.117	0.118	0.115	0.523	0.448	0.439	0.505	0.483	0.44	0.452	0.608	0.606	0.499	0.45	0.497	0.383	0.472	0.373	0.49	0.384	0.39	0.536	0.449	0.573	0.468	0.626	0.469	0.497	0.336	0.356	0.368	0.485	0.466	0.394	0.396	0.445	0.433	0.437
	1 day, 19:09:10	37	0.119	0.117	0.118	0.118	0.118	0.118	0.118	0.117	0.118	0.117	0.12	0.115	0.523	0.448	0.44	0.505	0.484	0.441	0.454	0.609	0.606	0.499	0.451	0.5	0.384	0.473	0.373	0.491	0.386	0.39	0.535	0.45	0.573	0.47	0.628	0.471	0.498	0.336	0.356	0.369	0.486	0.465	0.392	0.396	0.444	0.433	0.437
	1 day, 19:19:10	36.9	0.119	0.117	0.118	0.118	0.118	0.118	0.118	0.117	0.118	0.117	0.12	0.115	0.524	0.448	0.44	0.506	0.484	0.441	0.456	0.61	0.607	0.5	0.451	0.502	0.385	0.474	0.374	0.492	0.385	0.391	0.537	0.451	0.576	0.469	0.628	0.471	0.499	0.337	0.357	0.369	0.486	0.464	0.393	0.398	0.445	0.431	0.438
	1 day, 19:29:10	37	0.119	0.117	0.118	0.118	0.118	0.118	0.118	0.117	0.118	0.117	0.119	0.115	0.525	0.449	0.441	0.507	0.485	0.442	0.458	0.611	0.608	0.501	0.452	0.503	0.384	0.475	0.374	0.493	0.386	0.394	0.537	0.453	0.578	0.47	0.63	0.472	0.499	0.338	0.357	0.369	0.487	0.465	0.394	0.399	0.446	0.433	0.438
	1 day, 19:39:10	37	0.119	0.117	0.118	0.118	0.118	0.118	0.118	0.117	0.118	0.117	0.119	0.115	0.525	0.45	0.441	0.507	0.485	0.441	0.459	0.612	0.608	0.5	0.452	0.505	0.385	0.476	0.375	0.493	0.385	0.389	0.538	0.452	0.578	0.467	0.63	0.472	0.499	0.339	0.357	0.37	0.487	0.466	0.394	0.399	0.446	0.433	0.439
	1 day, 19:49:10	37	0.119	0.117	0.118	0.118	0.118	0.118	0.118	0.117	0.118	0.117	0.119	0.115	0.527	0.451	0.441	0.507	0.486	0.442	0.461	0.613	0.609	0.501	0.453	0.508	0.385	0.478	0.374	0.494	0.387	0.389	0.539	0.455	0.579	0.468	0.631	0.473	0.5	0.339	0.357	0.369	0.488	0.468	0.395	0.4	0.447	0.434	0.44
	1 day, 19:59:10	37	0.119	0.117	0.118	0.118	0.118	0.118	0.118	0.117	0.118	0.117	0.119	0.115	0.527	0.453	0.443	0.508	0.487	0.443	0.464	0.614	0.61	0.501	0.454	0.51	0.386	0.48	0.376	0.496	0.385	0.394	0.541	0.456	0.581	0.473	0.634	0.474	0.5	0.341	0.358	0.37	0.489	0.468	0.396	0.402	0.449	0.434	0.441
	1 day, 20:09:10	37	0.119	0.117	0.118	0.118	0.118	0.118	0.118	0.117	0.118	0.117	0.119	0.115	0.528	0.453	0.443	0.508	0.487	0.443	0.465	0.615	0.611	0.502	0.454	0.512	0.386	0.481	0.377	0.496	0.383	0.393	0.541	0.455	0.582	0.472	0.633	0.474	0.501	0.34	0.358	0.371	0.488	0.467	0.397	0.401	0.448	0.436	0.441
	1 day, 20:19:10	37	0.119	0.117	0.118	0.118	0.118	0.118	0.118	0.117	0.118	0.117	0.119	0.115	0.529	0.454	0.445	0.509	0.487	0.443	0.468	0.615	0.611	0.502	0.455	0.515	0.387	0.482	0.376	0.497	0.387	0.396	0.541	0.455	0.582	0.473	0.635	0.473	0.501	0.342	0.359	0.371	0.488	0.47	0.396	0.402	0.448	0.436	0.441
	1 day, 20:29:10	37	0.119	0.117	0.118	0.118	0.118	0.118	0.118	0.117	0.118	0.117	0.119	0.115	0.53	0.454	0.446	0.51	0.488	0.443	0.471	0.616	0.612	0.502	0.456	0.518	0.387	0.483	0.377	0.498	0.388	0.396	0.543	0.456	0.584	0.472	0.635	0.475	0.502	0.342	0.359	0.371	0.49	0.471	0.398	0.404	0.45	0.435	0.442
	1 day, 20:39:10	37.1	0.119	0.117	0.118	0.118	0.118	0.118	0.118	0.117	0.118	0.117	0.119	0.115	0.531	0.456	0.447	0.51	0.489	0.443	0.473	0.617	0.613	0.503	0.457	0.52	0.387	0.485	0.378	0.499	0.389	0.396	0.543	0.458	0.585	0.474	0.636	0.476	0.502	0.343	0.36	0.371	0.491	0.467	0.399	0.405	0.45	0.433	0.443
	1 day, 20:49:10	37	0.119	0.117	0.118	0.118	0.118	0.118	0.118	0.117	0.118	0.117	0.119	0.115	0.533	0.46	0.45	0.51	0.49	0.444	0.477	0.618	0.614	0.503	0.458	0.524	0.388	0.486	0.379	0.5	0.389	0.397	0.544	0.459	0.587	0.474	0.64	0.477	0.504	0.344	0.36	0.37	0.491	0.47	0.399	0.405	0.45	0.435	0.445
	1 day, 20:59:10	37	0.119	0.117	0.118	0.118	0.118	0.118	0.118	0.117	0.118	0.117	0.119	0.115	0.534	0.46	0.45	0.511	0.49	0.443	0.48	0.619	0.615	0.503	0.457	0.526	0.389	0.487	0.379	0.5	0.388	0.397	0.545	0.459	0.588	0.473	0.638	0.476	0.504	0.344	0.361	0.371	0.492	0.47	0.4	0.405	0.451	0.437	0.444
	1 day, 21:09:10	37.1	0.119	0.117	0.118	0.118	0.118	0.118	0.119	0.117	0.118	0.117	0.119	0.115	0.535	0.46	0.451	0.511	0.49	0.444	0.482	0.619	0.615	0.503	0.459	0.53	0.388	0.488	0.379	0.502	0.388	0.391	0.544	0.459	0.589	0.474	0.639	0.477	0.505	0.344	0.36	0.37	0.491	0.471	0.402	0.406	0.45	0.434	0.444
	1 day, 21:19:10	37	0.119	0.117	0.118	0.118	0.118	0.118	0.118	0.117	0.118	0.117	0.119	0.115	0.536	0.459	0.451	0.512	0.491	0.444	0.486	0.62	0.616	0.503	0.46	0.532	0.39	0.489	0.38	0.503	0.389	0.399	0.547	0.458	0.59	0.474	0.64	0.476	0.506	0.344	0.361	0.371	0.494	0.47	0.402	0.407	0.452	0.437	0.445
	1 day, 21:29:10	37	0.119	0.117	0.118	0.118	0.118	0.118	0.118	0.117	0.118	0.117	0.119	0.115	0.538	0.46	0.452	0.512	0.492	0.445	0.489	0.621	0.617	0.504	0.461	0.535	0.389	0.49	0.381	0.504	0.389	0.398	0.547	0.46	0.591	0.472	0.641	0.478	0.504	0.346	0.361	0.371	0.494	0.469	0.404	0.409	0.454	0.438	0.446
	1 day, 21:39:10	37	0.119	0.117	0.118	0.118	0.118	0.118	0.119	0.117	0.118	0.117	0.119	0.115	0.539	0.46	0.452	0.513	0.492	0.445	0.491	0.622	0.618	0.504	0.461	0.537	0.39	0.492	0.381	0.505	0.389	0.4	0.548	0.462	0.59	0.476	0.641	0.479	0.507	0.345	0.361	0.371	0.495	0.474	0.403	0.409	0.455	0.44	0.445
	1 day, 21:49:10	37	0.119	0.117	0.118	0.118	0.118	0.118	0.118	0.117	0.118	0.117	0.119	0.115	0.54	0.461	0.452	0.513	0.493	0.445	0.494	0.623	0.618	0.504	0.463	0.541	0.39	0.492	0.382	0.505	0.389	0.398	0.549	0.462	0.593	0.477	0.642	0.478	0.509	0.346	0.362	0.371	0.495	0.474	0.402	0.41	0.453	0.44	0.445
	1 day, 21:59:10	37	0.119	0.117	0.118	0.118	0.118	0.118	0.118	0.117	0.118	0.117	0.119	0.115	0.542	0.461	0.453	0.513	0.493	0.445	0.497	0.623	0.619	0.504	0.464	0.542	0.391	0.494	0.382	0.506	0.39	0.399	0.551	0.463	0.595	0.476	0.643	0.479	0.51	0.346	0.362	0.371	0.494	0.469	0.403	0.411	0.453	0.44	0.446
	1 day, 22:09:10	37	0.119	0.117	0.118	0.118	0.118	0.118	0.119	0.117	0.118	0.117	0.12	0.115	0.543	0.46	0.453	0.514	0.493	0.445	0.5	0.624	0.62	0.504	0.465	0.545	0.391	0.495	0.382	0.507	0.39	0.399	0.549	0.463	0.595	0.477	0.645	0.48	0.509	0.347	0.362	0.371	0.495	0.472	0.404	0.411	0.455	0.441	0.447
	1 day, 22:19:10	37	0.119	0.117	0.118	0.118	0.118	0.118	0.119	0.117	0.118	0.117	0.12	0.115	0.545	0.461	0.454	0.514	0.495	0.446	0.504	0.625	0.62	0.505	0.468	0.549	0.391	0.497	0.383	0.509	0.387	0.401	0.551	0.463	0.595	0.479	0.646	0.481	0.511	0.348	0.362	0.372	0.496	0.474	0.406	0.412	0.456	0.436	0.448
	1 day, 22:29:10	37	0.119	0.117	0.118	0.118	0.118	0.118	0.119	0.117	0.118	0.117	0.12	0.115	0.546	0.462	0.455	0.514	0.495	0.446	0.506	0.626	0.621	0.505	0.468	0.549	0.391	0.497	0.383	0.509	0.391	0.402	0.55	0.466	0.596	0.478	0.646	0.48	0.511	0.348	0.363	0.372	0.497	0.474	0.406	0.413	0.456	0.438	0.449
	1 day, 22:39:10	37	0.119	0.117	0.118	0.119	0.118	0.118	0.119	0.117	0.118	0.117	0.12	0.115	0.548	0.463	0.456	0.515	0.495	0.447	0.509	0.626	0.622	0.505	0.469	0.552	0.394	0.499	0.384	0.51	0.392	0.399	0.552	0.464	0.597	0.475	0.646	0.481	0.512	0.349	0.363	0.372	0.497	0.474	0.406	0.414	0.456	0.44	0.449
	1 day, 22:49:10	37.1	0.119	0.117	0.118	0.118	0.118	0.118	0.119	0.117	0.118	0.117	0.12	0.115	0.55	0.464	0.456	0.515	0.497	0.447	0.512	0.627	0.622	0.506	0.471	0.555	0.393	0.501	0.385	0.511	0.393	0.401	0.552	0.466	0.599	0.48	0.649	0.481	0.513	0.349	0.363	0.372	0.498	0.475	0.409	0.414	0.456	0.44	0.45
	1 day, 22:59:10	37	0.119	0.117	0.118	0.118	0.118	0.118	0.119	0.117	0.118	0.117	0.12	0.115	0.552	0.464	0.457	0.516	0.497	0.447	0.515	0.628	0.623	0.506	0.472	0.557	0.393	0.502	0.385	0.512	0.392	0.402	0.554	0.466	0.601	0.48	0.648	0.482	0.514	0.349	0.363	0.372	0.499	0.475	0.411	0.416	0.458	0.443	0.449
	1 day, 23:09:10	37	0.119	0.117	0.118	0.118	0.118	0.118	0.119	0.117	0.118	0.117	0.12	0.115	0.554	0.465	0.457	0.516	0.497	0.448	0.517	0.629	0.624	0.506	0.474	0.559	0.393	0.502	0.386	0.512	0.39	0.404	0.554	0.466	0.6	0.479	0.648	0.482	0.511	0.35	0.363	0.373	0.499	0.477	0.41	0.415	0.458	0.441	0.449
	1 day, 23:19:10	37	0.119	0.117	0.118	0.119	0.118	0.118	0.119	0.117	0.118	0.117	0.12	0.115	0.556	0.465	0.458	0.516	0.498	0.448	0.52	0.629	0.624	0.506	0.475	0.562	0.394	0.503	0.386	0.513	0.393	0.405	0.555	0.468	0.601	0.481	0.65	0.484	0.513	0.351	0.363	0.372	0.501	0.477	0.411	0.415	0.457	0.444	0.449
	1 day, 23:29:10	37	0.119	0.117	0.118	0.119	0.118	0.118	0.119	0.117	0.118	0.117	0.12	0.115	0.558	0.466	0.458	0.517	0.499	0.448	0.524	0.63	0.625	0.507	0.477	0.566	0.395	0.504	0.386	0.514	0.391	0.4	0.556	0.466	0.6	0.48	0.651	0.484	0.513	0.351	0.363	0.373	0.501	0.479	0.414	0.415	0.457	0.443	0.45
	1 day, 23:39:10	37	0.119	0.117	0.118	0.119	0.118	0.118	0.119	0.117	0.118	0.117	0.12	0.115	0.56	0.467	0.459	0.517	0.499	0.449	0.527	0.631	0.626	0.507	0.479	0.567	0.396	0.505	0.386	0.515	0.393	0.404	0.555	0.467	0.601	0.482	0.652	0.485	0.512	0.351	0.363	0.372	0.501	0.477	0.414	0.416	0.459	0.444	0.45
	1 day, 23:49:10	37	0.119	0.118	0.118	0.119	0.118	0.118	0.119	0.117	0.118	0.117	0.12	0.115	0.563	0.467	0.459	0.517	0.5	0.449	0.53	0.632	0.627	0.507	0.481	0.568	0.397	0.507	0.386	0.516	0.393	0.404	0.557	0.468	0.605	0.483	0.653	0.486	0.512	0.352	0.364	0.373	0.503	0.473	0.415	0.418	0.46	0.445	0.451
	1 day, 23:59:10	37	0.119	0.117	0.118	0.119	0.118	0.118	0.119	0.117	0.118	0.117	0.12	0.115	0.566	0.468	0.46	0.518	0.5	0.45	0.532	0.633	0.627	0.508	0.484	0.568	0.397	0.508	0.386	0.517	0.393	0.404	0.558	0.468	0.606	0.484	0.653	0.487	0.512	0.352	0.364	0.373	0.503	0.478	0.415	0.418	0.459	0.444	0.451
	2 days, 0:09:10	37.1	0.119	0.117	0.118	0.119	0.118	0.118	0.119	0.117	0.118	0.117	0.12	0.115	0.568	0.469	0.461	0.518	0.501	0.45	0.535	0.634	0.628	0.508	0.486	0.568	0.397	0.51	0.387	0.518	0.394	0.406	0.558	0.47	0.606	0.483	0.655	0.487	0.512	0.353	0.364	0.374	0.504	0.479	0.415	0.418	0.459	0.445	0.452
	2 days, 0:19:10	37	0.119	0.117	0.118	0.119	0.118	0.118	0.119	0.117	0.118	0.117	0.12	0.115	0.571	0.471	0.461	0.518	0.502	0.451	0.539	0.635	0.629	0.508	0.489	0.559	0.398	0.511	0.387	0.519	0.395	0.409	0.56	0.471	0.608	0.484	0.656	0.487	0.513	0.354	0.364	0.374	0.504	0.477	0.419	0.419	0.461	0.446	0.453
	2 days, 0:29:10	37	0.119	0.117	0.118	0.119	0.118	0.118	0.119	0.117	0.118	0.117	0.12	0.115	0.574	0.472	0.462	0.518	0.502	0.451	0.541	0.635	0.629	0.508	0.49	0.558	0.399	0.512	0.388	0.52	0.393	0.407	0.559	0.472	0.609	0.486	0.657	0.489	0.513	0.354	0.364	0.374	0.505	0.482	0.42	0.42	0.462	0.447	0.453
	2 days, 0:39:10	37.1	0.119	0.117	0.118	0.119	0.118	0.118	0.119	0.117	0.119	0.117	0.12	0.115	0.576	0.473	0.462	0.519	0.503	0.451	0.544	0.636	0.63	0.508	0.492	0.56	0.4	0.513	0.388	0.52	0.394	0.407	0.557	0.471	0.609	0.485	0.657	0.49	0.514	0.354	0.365	0.374	0.505	0.482	0.421	0.421	0.463	0.447	0.453
	2 days, 0:49:10	37	0.119	0.117	0.118	0.119	0.118	0.118	0.119	0.117	0.118	0.117	0.12	0.115	0.579	0.474	0.463	0.519	0.503	0.451	0.546	0.637	0.631	0.509	0.495	0.558	0.4	0.514	0.388	0.521	0.394	0.408	0.558	0.471	0.609	0.484	0.657	0.489	0.514	0.355	0.365	0.374	0.505	0.48	0.423	0.421	0.463	0.449	0.454
	2 days, 0:59:10	37	0.119	0.118	0.118	0.119	0.118	0.118	0.119	0.117	0.118	0.117	0.12	0.115	0.583	0.478	0.463	0.52	0.504	0.453	0.549	0.638	0.631	0.51	0.498	0.556	0.401	0.516	0.389	0.522	0.395	0.407	0.559	0.473	0.612	0.487	0.659	0.49	0.515	0.356	0.365	0.374	0.507	0.48	0.424	0.421	0.463	0.449	0.455
	2 days, 1:09:10	37	0.119	0.118	0.118	0.119	0.118	0.118	0.119	0.117	0.118	0.117	0.12	0.115	0.585	0.479	0.464	0.52	0.505	0.453	0.552	0.638	0.631	0.51	0.499	0.555	0.402	0.517	0.389	0.523	0.393	0.411	0.56	0.474	0.613	0.487	0.66	0.492	0.515	0.356	0.365	0.374	0.507	0.478	0.425	0.423	0.465	0.448	0.455
	2 days, 1:19:10	37	0.119	0.118	0.118	0.119	0.118	0.118	0.119	0.117	0.119	0.117	0.12	0.115	0.588	0.48	0.464	0.52	0.505	0.454	0.554	0.639	0.632	0.511	0.502	0.558	0.402	0.518	0.39	0.524	0.392	0.405	0.563	0.474	0.614	0.487	0.662	0.493	0.515	0.356	0.365	0.374	0.507	0.475	0.425	0.422	0.463	0.449	0.455
	2 days, 1:29:10	37	0.119	0.118	0.118	0.119	0.118	0.118	0.119	0.117	0.119	0.117	0.12	0.116	0.59	0.48	0.465	0.52	0.506	0.454	0.554	0.64	0.632	0.511	0.503	0.551	0.402	0.519	0.39	0.524	0.395	0.409	0.563	0.475	0.615	0.488	0.661	0.495	0.515	0.356	0.366	0.375	0.506	0.482	0.426	0.423	0.463	0.448	0.455
	2 days, 1:39:10	37	0.119	0.117	0.118	0.119	0.118	0.118	0.119	0.117	0.118	0.117	0.12	0.115	0.593	0.482	0.465	0.52	0.506	0.455	0.552	0.641	0.634	0.512	0.506	0.552	0.403	0.52	0.391	0.526	0.396	0.409	0.562	0.477	0.616	0.49	0.662	0.495	0.517	0.356	0.366	0.375	0.51	0.484	0.425	0.425	0.465	0.45	0.457
	2 days, 1:49:10	37	0.119	0.118	0.118	0.119	0.118	0.118	0.119	0.117	0.118	0.117	0.12	0.115	0.596	0.484	0.466	0.521	0.507	0.455	0.552	0.641	0.633	0.513	0.508	0.553	0.403	0.52	0.39	0.526	0.398	0.409	0.562	0.476	0.616	0.489	0.663	0.496	0.519	0.356	0.366	0.374	0.508	0.484	0.426	0.425	0.466	0.451	0.457
	2 days, 1:59:10	37	0.119	0.118	0.118	0.119	0.118	0.119	0.119	0.117	0.118	0.117	0.12	0.116	0.6	0.487	0.467	0.521	0.508	0.456	0.55	0.642	0.634	0.514	0.511	0.553	0.404	0.522	0.391	0.527	0.397	0.411	0.563	0.476	0.617	0.489	0.665	0.499	0.52	0.358	0.366	0.375	0.511	0.483	0.429	0.425	0.465	0.449	0.458
	2 days, 2:09:10	37	0.119	0.118	0.118	0.119	0.118	0.118	0.119	0.117	0.118	0.117	0.12	0.116	0.603	0.486	0.468	0.521	0.507	0.457	0.551	0.643	0.635	0.514	0.512	0.552	0.405	0.522	0.391	0.528	0.398	0.411	0.566	0.477	0.62	0.49	0.665	0.5	0.52	0.357	0.366	0.375	0.511	0.48	0.428	0.426	0.465	0.452	0.459
	2 days, 2:19:10	37	0.119	0.118	0.118	0.119	0.118	0.119	0.119	0.117	0.119	0.117	0.12	0.116	0.606	0.488	0.468	0.522	0.508	0.457	0.554	0.643	0.635	0.515	0.516	0.555	0.405	0.523	0.391	0.528	0.397	0.412	0.564	0.476	0.618	0.49	0.665	0.501	0.519	0.358	0.367	0.375	0.51	0.478	0.431	0.426	0.466	0.451	0.459
	2 days, 2:29:10	36.9	0.119	0.118	0.118	0.119	0.118	0.118	0.119	0.117	0.119	0.117	0.12	0.115	0.608	0.487	0.469	0.522	0.509	0.458	0.555	0.644	0.635	0.516	0.517	0.555	0.406	0.524	0.391	0.529	0.398	0.411	0.564	0.478	0.615	0.492	0.667	0.503	0.522	0.358	0.367	0.376	0.512	0.481	0.43	0.427	0.466	0.452	0.459
	2 days, 2:39:10	37	0.119	0.118	0.118	0.119	0.118	0.119	0.119	0.117	0.119	0.117	0.12	0.115	0.611	0.487	0.469	0.522	0.509	0.458	0.552	0.644	0.636	0.516	0.517	0.553	0.407	0.526	0.392	0.53	0.398	0.413	0.569	0.477	0.621	0.491	0.667	0.504	0.522	0.359	0.367	0.375	0.512	0.486	0.43	0.428	0.468	0.45	0.459
	2 days, 2:49:10	37	0.119	0.118	0.118	0.119	0.118	0.119	0.119	0.117	0.118	0.117	0.12	0.115	0.616	0.491	0.47	0.523	0.511	0.46	0.555	0.646	0.636	0.518	0.522	0.558	0.407	0.527	0.393	0.531	0.4	0.412	0.566	0.479	0.621	0.493	0.669	0.504	0.522	0.359	0.367	0.375	0.51	0.484	0.433	0.428	0.468	0.452	0.46
	2 days, 2:59:10	37	0.119	0.118	0.118	0.119	0.118	0.119	0.119	0.117	0.118	0.117	0.12	0.115	0.618	0.491	0.47	0.523	0.511	0.461	0.558	0.647	0.636	0.519	0.524	0.558	0.408	0.528	0.393	0.532	0.398	0.412	0.569	0.48	0.624	0.493	0.67	0.507	0.522	0.359	0.367	0.375	0.514	0.484	0.433	0.428	0.466	0.453	0.46
	2 days, 3:09:10	37	0.119	0.118	0.119	0.119	0.118	0.119	0.119	0.117	0.119	0.117	0.12	0.115	0.621	0.491	0.471	0.523	0.511	0.461	0.558	0.647	0.637	0.52	0.525	0.557	0.409	0.528	0.393	0.532	0.4	0.412	0.568	0.48	0.624	0.493	0.669	0.506	0.52	0.359	0.367	0.376	0.514	0.484	0.435	0.429	0.469	0.455	0.461
	2 days, 3:19:10	37	0.119	0.118	0.119	0.119	0.118	0.119	0.119	0.117	0.118	0.117	0.12	0.116	0.623	0.494	0.471	0.524	0.512	0.462	0.557	0.648	0.638	0.521	0.525	0.556	0.409	0.53	0.393	0.534	0.399	0.413	0.568	0.479	0.624	0.495	0.67	0.509	0.523	0.36	0.367	0.375	0.514	0.475	0.437	0.429	0.469	0.456	0.462
	2 days, 3:29:10	37	0.119	0.118	0.119	0.119	0.118	0.119	0.119	0.117	0.119	0.117	0.12	0.116	0.626	0.493	0.472	0.524	0.512	0.463	0.559	0.648	0.638	0.523	0.528	0.558	0.411	0.53	0.393	0.534	0.396	0.413	0.573	0.481	0.625	0.494	0.67	0.51	0.522	0.36	0.367	0.375	0.513	0.484	0.435	0.429	0.467	0.455	0.462
	2 days, 3:39:10	37	0.119	0.118	0.119	0.119	0.118	0.119	0.119	0.117	0.119	0.117	0.12	0.116	0.629	0.496	0.472	0.524	0.513	0.463	0.558	0.649	0.638	0.524	0.527	0.557	0.411	0.531	0.393	0.534	0.397	0.415	0.57	0.481	0.624	0.494	0.672	0.51	0.522	0.36	0.367	0.375	0.51	0.489	0.436	0.429	0.469	0.455	0.462
	2 days, 3:49:10	37.1	0.119	0.118	0.119	0.119	0.118	0.119	0.119	0.117	0.118	0.117	0.12	0.116	0.632	0.497	0.473	0.524	0.513	0.464	0.559	0.65	0.64	0.525	0.528	0.559	0.412	0.532	0.393	0.535	0.401	0.417	0.57	0.481	0.628	0.495	0.672	0.512	0.522	0.36	0.368	0.375	0.515	0.487	0.439	0.429	0.469	0.455	0.462
	2 days, 3:59:10	37.1	0.119	0.118	0.119	0.119	0.118	0.119	0.119	0.117	0.119	0.117	0.12	0.116	0.634	0.498	0.474	0.525	0.514	0.466	0.559	0.651	0.639	0.525	0.53	0.56	0.413	0.534	0.394	0.535	0.401	0.416	0.575	0.48	0.626	0.494	0.672	0.512	0.523	0.361	0.367	0.376	0.513	0.486	0.44	0.429	0.468	0.455	0.462
	2 days, 4:09:10	37	0.12	0.118	0.119	0.119	0.119	0.119	0.119	0.117	0.119	0.117	0.12	0.116	0.637	0.498	0.474	0.525	0.514	0.466	0.561	0.651	0.64	0.525	0.531	0.56	0.413	0.535	0.394	0.536	0.401	0.417	0.572	0.481	0.624	0.495	0.672	0.514	0.523	0.361	0.368	0.375	0.515	0.48	0.442	0.431	0.47	0.456	0.463
	2 days, 4:19:10	37	0.12	0.118	0.119	0.119	0.119	0.119	0.119	0.117	0.119	0.118	0.12	0.116	0.639	0.5	0.475	0.525	0.515	0.467	0.561	0.652	0.64	0.526	0.531	0.559	0.414	0.536	0.394	0.537	0.4	0.414	0.574	0.482	0.627	0.495	0.673	0.515	0.527	0.362	0.368	0.376	0.514	0.482	0.442	0.43	0.469	0.456	0.463
	2 days, 4:29:10	37.1	0.12	0.118	0.119	0.119	0.119	0.119	0.119	0.117	0.119	0.118	0.12	0.116	0.642	0.501	0.476	0.525	0.515	0.468	0.564	0.652	0.641	0.528	0.531	0.559	0.415	0.537	0.394	0.537	0.397	0.417	0.575	0.481	0.627	0.495	0.673	0.516	0.525	0.363	0.367	0.376	0.516	0.485	0.444	0.429	0.47	0.457	0.464
	2 days, 4:39:10	37	0.12	0.118	0.119	0.119	0.119	0.119	0.119	0.117	0.118	0.118	0.12	0.116	0.645	0.503	0.476	0.526	0.515	0.469	0.561	0.652	0.641	0.528	0.529	0.559	0.416	0.538	0.394	0.538	0.401	0.416	0.573	0.48	0.627	0.493	0.674	0.516	0.528	0.363	0.368	0.376	0.518	0.487	0.443	0.43	0.47	0.455	0.464
	2 days, 4:49:10	37	0.12	0.118	0.119	0.119	0.119	0.119	0.119	0.117	0.119	0.118	0.12	0.116	0.648	0.502	0.477	0.526	0.516	0.471	0.565	0.654	0.642	0.53	0.532	0.562	0.417	0.54	0.395	0.54	0.402	0.417	0.576	0.482	0.626	0.492	0.675	0.518	0.526	0.363	0.368	0.375	0.517	0.488	0.445	0.43	0.47	0.456	0.465
	2 days, 4:59:10	37	0.12	0.118	0.119	0.119	0.119	0.119	0.119	0.117	0.119	0.118	0.12	0.116	0.65	0.503	0.478	0.526	0.517	0.472	0.566	0.654	0.643	0.531	0.532	0.561	0.418	0.541	0.395	0.54	0.397	0.417	0.578	0.481	0.627	0.495	0.674	0.519	0.525	0.364	0.368	0.375	0.517	0.485	0.446	0.431	0.471	0.456	0.465
	2 days, 5:09:10	37	0.12	0.118	0.119	0.119	0.119	0.119	0.119	0.117	0.119	0.118	0.12	0.116	0.653	0.505	0.478	0.527	0.517	0.472	0.566	0.655	0.643	0.532	0.529	0.56	0.419	0.542	0.395	0.54	0.403	0.415	0.577	0.482	0.629	0.496	0.674	0.52	0.526	0.364	0.368	0.376	0.519	0.486	0.446	0.431	0.471	0.457	0.465
	2 days, 5:19:10	37	0.12	0.118	0.119	0.119	0.119	0.119	0.119	0.117	0.119	0.118	0.12	0.116	0.655	0.505	0.479	0.527	0.518	0.473	0.567	0.655	0.643	0.533	0.53	0.562	0.419	0.543	0.395	0.538	0.401	0.414	0.575	0.481	0.629	0.495	0.674	0.521	0.528	0.364	0.369	0.376	0.518	0.487	0.447	0.431	0.47	0.458	0.465
	2 days, 5:29:10	37.1	0.12	0.118	0.119	0.119	0.119	0.119	0.119	0.117	0.119	0.118	0.12	0.116	0.658	0.505	0.48	0.527	0.519	0.475	0.569	0.656	0.644	0.534	0.529	0.563	0.42	0.544	0.395	0.542	0.398	0.418	0.58	0.482	0.63	0.497	0.676	0.522	0.526	0.364	0.369	0.376	0.516	0.487	0.448	0.432	0.472	0.459	0.466
	2 days, 5:39:10	37	0.12	0.118	0.119	0.119	0.119	0.119	0.119	0.117	0.119	0.118	0.12	0.116	0.66	0.503	0.48	0.527	0.519	0.477	0.569	0.657	0.645	0.535	0.526	0.563	0.421	0.544	0.395	0.543	0.403	0.418	0.579	0.482	0.629	0.497	0.676	0.523	0.529	0.364	0.369	0.376	0.519	0.484	0.447	0.432	0.471	0.459	0.467
	2 days, 5:49:10	37.1	0.12	0.118	0.119	0.119	0.119	0.119	0.119	0.117	0.119	0.118	0.12	0.116	0.663	0.506	0.481	0.528	0.52	0.478	0.571	0.658	0.645	0.536	0.528	0.563	0.422	0.545	0.396	0.542	0.403	0.419	0.579	0.485	0.632	0.497	0.677	0.525	0.526	0.365	0.369	0.377	0.521	0.486	0.448	0.432	0.471	0.459	0.467
	2 days, 5:59:10	37.1	0.12	0.118	0.119	0.119	0.119	0.119	0.119	0.117	0.119	0.118	0.12	0.116	0.665	0.507	0.481	0.528	0.52	0.479	0.571	0.658	0.645	0.537	0.525	0.563	0.422	0.546	0.396	0.543	0.404	0.414	0.582	0.485	0.632	0.497	0.677	0.526	0.527	0.366	0.369	0.376	0.52	0.482	0.45	0.434	0.471	0.456	0.467
	2 days, 6:09:10	37	0.12	0.118	0.119	0.119	0.119	0.119	0.119	0.117	0.119	0.118	0.12	0.116	0.668	0.508	0.482	0.529	0.521	0.481	0.573	0.659	0.646	0.538	0.524	0.566	0.423	0.547	0.396	0.545	0.404	0.421	0.583	0.485	0.634	0.499	0.678	0.526	0.529	0.365	0.369	0.377	0.522	0.491	0.451	0.432	0.472	0.458	0.467
	2 days, 6:19:10	37.1	0.12	0.118	0.119	0.119	0.119	0.119	0.119	0.117	0.119	0.118	0.12	0.116	0.671	0.507	0.482	0.529	0.521	0.482	0.573	0.659	0.646	0.539	0.525	0.566	0.424	0.548	0.397	0.545	0.404	0.42	0.585	0.485	0.636	0.499	0.679	0.526	0.53	0.366	0.369	0.376	0.52	0.49	0.451	0.434	0.472	0.46	0.468
	2 days, 6:29:10	37	0.12	0.118	0.119	0.119	0.119	0.119	0.119	0.117	0.119	0.118	0.12	0.116	0.673	0.509	0.483	0.529	0.522	0.484	0.573	0.66	0.647	0.54	0.52	0.565	0.425	0.549	0.398	0.546	0.404	0.421	0.584	0.484	0.635	0.5	0.68	0.529	0.53	0.367	0.37	0.377	0.523	0.49	0.453	0.434	0.475	0.459	0.469
	2 days, 6:39:10	37	0.12	0.118	0.119	0.119	0.119	0.119	0.119	0.117	0.119	0.118	0.12	0.116	0.676	0.51	0.484	0.53	0.523	0.487	0.575	0.661	0.647	0.541	0.522	0.567	0.427	0.55	0.398	0.547	0.404	0.422	0.583	0.484	0.636	0.499	0.681	0.529	0.53	0.367	0.37	0.377	0.523	0.489	0.453	0.434	0.474	0.46	0.469
	2 days, 6:49:10	37.1	0.12	0.118	0.119	0.119	0.119	0.119	0.119	0.117	0.118	0.118	0.12	0.116	0.678	0.511	0.484	0.531	0.523	0.489	0.566	0.661	0.647	0.542	0.521	0.568	0.428	0.552	0.398	0.549	0.404	0.422	0.588	0.485	0.637	0.501	0.682	0.531	0.531	0.367	0.37	0.378	0.525	0.491	0.453	0.435	0.474	0.461	0.47
	2 days, 6:59:10	37	0.12	0.118	0.119	0.119	0.119	0.119	0.119	0.117	0.119	0.118	0.12	0.116	0.68	0.51	0.485	0.53	0.524	0.491	0.57	0.662	0.648	0.543	0.524	0.57	0.429	0.552	0.398	0.549	0.405	0.423	0.587	0.486	0.635	0.501	0.682	0.531	0.531	0.367	0.37	0.377	0.524	0.49	0.453	0.435	0.475	0.458	0.47
	2 days, 7:09:10	37	0.12	0.118	0.119	0.119	0.119	0.119	0.119	0.117	0.119	0.118	0.12	0.116	0.679	0.51	0.486	0.531	0.525	0.493	0.571	0.663	0.649	0.544	0.525	0.572	0.429	0.551	0.398	0.549	0.406	0.422	0.589	0.487	0.639	0.503	0.684	0.533	0.531	0.367	0.37	0.377	0.525	0.49	0.454	0.435	0.475	0.461	0.47
	2 days, 7:19:10	37	0.12	0.118	0.119	0.119	0.119	0.119	0.119	0.117	0.119	0.118	0.12	0.116	0.681	0.512	0.486	0.531	0.525	0.495	0.569	0.663	0.649	0.543	0.523	0.569	0.43	0.552	0.399	0.549	0.406	0.424	0.59	0.488	0.64	0.503	0.683	0.534	0.53	0.368	0.37	0.377	0.526	0.489	0.456	0.437	0.477	0.462	0.471
	2 days, 7:29:10	37	0.12	0.118	0.119	0.119	0.119	0.119	0.119	0.117	0.119	0.118	0.12	0.116	0.679	0.514	0.487	0.532	0.527	0.498	0.571	0.664	0.649	0.544	0.525	0.572	0.432	0.552	0.399	0.551	0.405	0.422	0.589	0.487	0.639	0.503	0.685	0.535	0.53	0.369	0.371	0.378	0.527	0.49	0.455	0.437	0.477	0.463	0.472
	2 days, 7:39:10	37	0.12	0.118	0.119	0.119	0.119	0.119	0.119	0.117	0.119	0.118	0.12	0.116	0.681	0.514	0.487	0.532	0.527	0.499	0.572	0.664	0.65	0.545	0.525	0.573	0.434	0.553	0.399	0.551	0.406	0.425	0.592	0.488	0.64	0.503	0.685	0.534	0.532	0.368	0.371	0.378	0.526	0.493	0.455	0.438	0.475	0.463	0.472
	2 days, 7:49:10	37	0.12	0.118	0.119	0.119	0.119	0.119	0.119	0.117	0.119	0.118	0.12	0.116	0.683	0.514	0.488	0.532	0.527	0.501	0.572	0.664	0.65	0.545	0.525	0.573	0.435	0.554	0.399	0.553	0.408	0.424	0.593	0.489	0.642	0.503	0.685	0.536	0.532	0.369	0.371	0.379	0.527	0.491	0.456	0.439	0.476	0.463	0.473
	2 days, 7:59:10	37	0.12	0.118	0.119	0.119	0.119	0.119	0.119	0.117	0.119	0.118	0.12	0.116	0.682	0.514	0.488	0.533	0.528	0.504	0.574	0.665	0.651	0.545	0.524	0.573	0.437	0.554	0.4	0.553	0.408	0.425	0.594	0.49	0.643	0.505	0.687	0.538	0.531	0.369	0.371	0.38	0.528	0.491	0.457	0.44	0.479	0.464	0.474
	2 days, 8:09:10	37	0.12	0.118	0.119	0.119	0.119	0.119	0.119	0.117	0.119	0.118	0.12	0.116	0.684	0.515	0.489	0.533	0.529	0.506	0.577	0.666	0.651	0.546	0.526	0.575	0.437	0.555	0.4	0.555	0.408	0.423	0.599	0.491	0.644	0.505	0.689	0.54	0.532	0.369	0.371	0.379	0.53	0.493	0.457	0.44	0.479	0.465	0.475
	2 days, 8:19:10	37	0.12	0.118	0.119	0.119	0.119	0.119	0.119	0.117	0.119	0.118	0.12	0.116	0.683	0.515	0.489	0.533	0.529	0.507	0.578	0.667	0.652	0.546	0.528	0.576	0.44	0.555	0.4	0.552	0.408	0.427	0.596	0.491	0.644	0.506	0.688	0.541	0.534	0.369	0.371	0.379	0.53	0.49	0.456	0.439	0.478	0.464	0.475
	2 days, 8:29:10	37	0.12	0.118	0.119	0.119	0.119	0.119	0.119	0.117	0.119	0.118	0.12	0.116	0.685	0.515	0.489	0.533	0.53	0.51	0.579	0.667	0.652	0.546	0.528	0.577	0.438	0.556	0.4	0.555	0.409	0.424	0.599	0.492	0.644	0.506	0.689	0.542	0.532	0.369	0.372	0.38	0.528	0.494	0.457	0.439	0.479	0.465	0.474
	2 days, 8:39:10	37	0.12	0.118	0.119	0.119	0.119	0.119	0.119	0.117	0.119	0.118	0.12	0.116	0.679	0.516	0.49	0.534	0.53	0.512	0.58	0.667	0.652	0.545	0.53	0.578	0.438	0.557	0.4	0.555	0.409	0.425	0.598	0.491	0.644	0.506	0.689	0.545	0.534	0.369	0.372	0.38	0.527	0.492	0.457	0.439	0.477	0.465	0.474
	2 days, 8:49:10	37	0.12	0.118	0.119	0.119	0.119	0.119	0.119	0.117	0.119	0.118	0.12	0.116	0.679	0.517	0.491	0.534	0.531	0.513	0.578	0.669	0.653	0.544	0.531	0.578	0.436	0.558	0.4	0.556	0.408	0.427	0.599	0.491	0.647	0.507	0.689	0.545	0.534	0.37	0.372	0.38	0.531	0.497	0.458	0.44	0.479	0.463	0.476
	2 days, 8:59:10	37	0.12	0.118	0.119	0.119	0.119	0.119	0.119	0.117	0.119	0.118	0.12	0.116	0.684	0.519	0.492	0.534	0.532	0.515	0.58	0.669	0.653	0.544	0.533	0.581	0.441	0.558	0.401	0.557	0.408	0.427	0.602	0.492	0.648	0.508	0.69	0.548	0.533	0.369	0.372	0.38	0.532	0.497	0.458	0.44	0.477	0.464	0.477
	2 days, 9:09:10	37.1	0.12	0.118	0.119	0.119	0.119	0.119	0.119	0.117	0.119	0.118	0.12	0.116	0.687	0.518	0.492	0.534	0.532	0.515	0.583	0.669	0.653	0.544	0.533	0.581	0.44	0.559	0.401	0.557	0.409	0.425	0.602	0.492	0.647	0.508	0.691	0.548	0.534	0.37	0.372	0.381	0.533	0.492	0.459	0.441	0.481	0.466	0.477
	2 days, 9:19:10	37	0.12	0.118	0.119	0.119	0.119	0.119	0.119	0.117	0.119	0.118	0.12	0.116	0.689	0.518	0.492	0.535	0.533	0.517	0.586	0.67	0.654	0.544	0.535	0.583	0.44	0.56	0.401	0.557	0.411	0.427	0.603	0.493	0.649	0.509	0.692	0.549	0.535	0.37	0.372	0.38	0.53	0.492	0.46	0.441	0.479	0.466	0.477
	2 days, 9:29:10	37	0.12	0.118	0.119	0.119	0.119	0.119	0.119	0.117	0.119	0.118	0.12	0.116	0.684	0.518	0.492	0.535	0.534	0.517	0.587	0.671	0.654	0.544	0.536	0.584	0.442	0.561	0.401	0.56	0.41	0.425	0.607	0.492	0.648	0.509	0.692	0.55	0.534	0.37	0.372	0.38	0.533	0.495	0.46	0.442	0.481	0.468	0.478
	2 days, 9:39:10	37	0.12	0.118	0.119	0.119	0.119	0.119	0.119	0.117	0.119	0.118	0.12	0.116	0.685	0.519	0.493	0.535	0.534	0.518	0.585	0.671	0.655	0.543	0.537	0.585	0.444	0.562	0.402	0.56	0.408	0.428	0.606	0.493	0.649	0.509	0.692	0.55	0.534	0.371	0.372	0.381	0.534	0.494	0.46	0.442	0.481	0.466	0.479
	2 days, 9:49:10	37	0.12	0.118	0.119	0.119	0.119	0.119	0.119	0.117	0.119	0.118	0.12	0.116	0.689	0.519	0.494	0.535	0.535	0.521	0.585	0.672	0.655	0.543	0.537	0.586	0.441	0.563	0.402	0.561	0.412	0.427	0.608	0.495	0.651	0.51	0.694	0.552	0.537	0.371	0.373	0.381	0.535	0.496	0.462	0.442	0.484	0.468	0.48
	2 days, 9:59:10	37.1	0.12	0.118	0.119	0.119	0.119	0.119	0.119	0.117	0.119	0.118	0.12	0.116	0.69	0.521	0.494	0.536	0.536	0.52	0.586	0.673	0.656	0.543	0.539	0.587	0.442	0.564	0.402	0.561	0.413	0.427	0.61	0.495	0.651	0.511	0.695	0.551	0.537	0.371	0.373	0.382	0.534	0.495	0.462	0.443	0.484	0.468	0.48
	2 days, 10:09:10	37	0.12	0.118	0.119	0.119	0.119	0.119	0.119	0.118	0.119	0.118	0.12	0.116	0.694	0.521	0.495	0.536	0.537	0.521	0.587	0.674	0.657	0.544	0.541	0.589	0.446	0.564	0.403	0.562	0.412	0.429	0.614	0.496	0.652	0.512	0.696	0.553	0.537	0.371	0.372	0.382	0.536	0.494	0.462	0.443	0.483	0.468	0.481
	2 days, 10:19:10	37	0.12	0.118	0.119	0.119	0.119	0.119	0.119	0.118	0.119	0.118	0.12	0.116	0.692	0.521	0.496	0.537	0.538	0.52	0.59	0.675	0.657	0.545	0.542	0.591	0.444	0.565	0.403	0.563	0.412	0.429	0.612	0.496	0.653	0.512	0.697	0.555	0.536	0.371	0.373	0.382	0.536	0.493	0.462	0.443	0.481	0.467	0.481
	2 days, 10:29:10	37	0.12	0.118	0.119	0.119	0.119	0.119	0.119	0.117	0.119	0.118	0.12	0.116	0.691	0.522	0.496	0.537	0.537	0.52	0.59	0.675	0.657	0.544	0.543	0.59	0.444	0.565	0.404	0.564	0.413	0.43	0.616	0.496	0.653	0.513	0.697	0.555	0.538	0.371	0.373	0.383	0.539	0.497	0.462	0.445	0.483	0.468	0.481
	2 days, 10:39:10	37	0.12	0.118	0.119	0.119	0.119	0.119	0.119	0.118	0.119	0.118	0.12	0.116	0.694	0.522	0.496	0.537	0.538	0.523	0.591	0.676	0.658	0.544	0.544	0.59	0.447	0.566	0.403	0.563	0.412	0.43	0.615	0.496	0.654	0.512	0.697	0.557	0.539	0.372	0.373	0.383	0.539	0.496	0.462	0.444	0.484	0.468	0.482
	2 days, 10:49:10	37	0.12	0.119	0.119	0.119	0.119	0.119	0.119	0.118	0.119	0.118	0.12	0.116	0.697	0.522	0.497	0.537	0.539	0.514	0.592	0.677	0.658	0.545	0.545	0.594	0.449	0.567	0.404	0.565	0.412	0.436	0.618	0.496	0.654	0.513	0.697	0.556	0.538	0.372	0.374	0.383	0.539	0.497	0.462	0.444	0.482	0.47	0.482
	2 days, 10:59:10	37	0.12	0.119	0.119	0.119	0.119	0.119	0.119	0.118	0.119	0.118	0.12	0.116	0.695	0.522	0.497	0.538	0.539	0.515	0.596	0.678	0.659	0.545	0.548	0.597	0.448	0.567	0.404	0.565	0.411	0.432	0.617	0.497	0.655	0.514	0.698	0.558	0.54	0.372	0.374	0.383	0.54	0.496	0.462	0.443	0.484	0.468	0.482
	2 days, 11:09:10	37.1	0.12	0.118	0.119	0.119	0.119	0.119	0.119	0.117	0.119	0.118	0.12	0.116	0.697	0.523	0.498	0.538	0.54	0.516	0.597	0.678	0.659	0.546	0.55	0.599	0.449	0.568	0.404	0.565	0.414	0.43	0.619	0.496	0.655	0.512	0.698	0.558	0.539	0.372	0.373	0.383	0.539	0.498	0.463	0.444	0.484	0.472	0.483
	2 days, 11:19:10	37	0.12	0.119	0.119	0.119	0.119	0.119	0.119	0.118	0.119	0.118	0.12	0.116	0.7	0.523	0.498	0.538	0.54	0.516	0.598	0.678	0.659	0.545	0.549	0.597	0.45	0.569	0.404	0.567	0.412	0.435	0.621	0.497	0.655	0.514	0.698	0.559	0.542	0.372	0.374	0.384	0.54	0.499	0.462	0.445	0.485	0.472	0.484
	2 days, 11:29:10	37	0.12	0.119	0.119	0.119	0.119	0.119	0.119	0.118	0.119	0.118	0.12	0.116	0.701	0.523	0.5	0.538	0.54	0.517	0.599	0.68	0.66	0.546	0.551	0.601	0.451	0.57	0.404	0.565	0.415	0.433	0.62	0.497	0.655	0.514	0.699	0.56	0.54	0.373	0.374	0.384	0.541	0.499	0.463	0.445	0.483	0.472	0.484
	2 days, 11:39:10	37	0.12	0.119	0.119	0.119	0.119	0.119	0.119	0.117	0.119	0.118	0.12	0.116	0.702	0.523	0.499	0.539	0.541	0.519	0.6	0.681	0.66	0.546	0.552	0.602	0.452	0.571	0.404	0.567	0.413	0.433	0.623	0.497	0.655	0.512	0.7	0.561	0.543	0.373	0.374	0.384	0.542	0.499	0.464	0.445	0.485	0.471	0.484
	2 days, 11:49:10	37	0.12	0.118	0.119	0.119	0.119	0.119	0.119	0.118	0.119	0.118	0.12	0.116	0.705	0.524	0.501	0.539	0.542	0.52	0.602	0.681	0.661	0.547	0.552	0.603	0.452	0.572	0.405	0.566	0.415	0.43	0.624	0.499	0.657	0.515	0.701	0.562	0.541	0.373	0.375	0.384	0.542	0.499	0.464	0.446	0.484	0.474	0.486
	2 days, 11:59:10	37	0.12	0.118	0.119	0.119	0.119	0.119	0.119	0.118	0.119	0.118	0.12	0.116	0.708	0.524	0.501	0.539	0.542	0.52	0.602	0.682	0.661	0.546	0.553	0.603	0.453	0.573	0.406	0.568	0.414	0.432	0.624	0.498	0.657	0.514	0.701	0.564	0.544	0.373	0.375	0.384	0.54	0.499	0.464	0.446	0.484	0.473	0.484
	2 days, 12:09:10	37	0.12	0.119	0.119	0.119	0.119	0.119	0.119	0.118	0.119	0.118	0.12	0.116	0.705	0.525	0.501	0.539	0.543	0.522	0.606	0.683	0.662	0.547	0.556	0.608	0.453	0.573	0.405	0.569	0.416	0.433	0.625	0.498	0.658	0.514	0.7	0.564	0.542	0.372	0.375	0.385	0.542	0.499	0.464	0.444	0.485	0.474	0.485
Results
		1	2	3	4	5	6	7	8	9	10	11	12
	A	0.029	-0.021	-0.024	-0.013	0.027	0.015	0.014	0.016	0.032	-0.109	0.031	0.012	Max V [600]
		0.978	0.602	0.77	0.939	0.644	0.526	0.942	0.727	0.877	0.724	0.907	0.947	R-Squared [600]
		01:09:10	01:09:10	00:29:10	00:29:10	08:39:10	00:49:10	01:09:10	03:09:10	1 day, 11:49:10	00:29:10	1 day, 3:39:10	01:09:10	t at Max V [600]
		00:58:49	00:48:13	?????	?????	07:56:12	00:57:10	01:22:01	02:47:55	1 day, 11:15:25	?????	1 day, 3:10:08	00:57:30	Lagtime [600]
	B	0.325	0.383	0.23	0.337	0.31	0.301	0.403	0.448	0.327	0.343	0.247	0.349	Max V [600]
		0.998	0.947	0.992	0.999	0.995	0.994	0.975	0.948	0.992	0.996	0.992	0.999	R-Squared [600]
		2 days, 1:49:10	1 day, 16:09:10	10:19:10	04:19:10	03:49:10	04:09:10	19:09:10	1 day, 7:39:10	1 day, 3:19:10	04:09:10	1 day, 23:59:10	04:19:10	t at Max V [600]
		1 day, 2:10:42	1 day, 3:22:32	02:55:52	01:43:16	01:45:49	01:43:59	10:02:01	18:22:15	10:29:38	01:53:29	1 day, 0:49:12	02:06:23	Lagtime [600]
	C	0.417	0.353	0.311	0.423	0.46	0.581	0.911	0.353	0.4	0.377	0.866	0.57	Max V [600]
		0.888	0.942	0.868	0.862	0.994	0.996	0.929	0.989	0.88	0.992	0.894	0.878	R-Squared [600]
		15:29:10	05:39:10	22:59:10	23:09:10	19:49:10	16:59:10	14:29:10	03:59:10	1 day, 0:49:10	03:59:10	14:39:10	22:09:10	t at Max V [600]
		08:59:46	02:33:50	15:59:14	15:53:57	12:49:41	11:27:17	10:41:36	01:58:22	15:23:40	01:57:31	10:13:44	15:36:05	Lagtime [600]
	D	0.933	0.223	0.302	0.328	0.521	0.526	0.532	0.291	0.481	0.333	0.555	0.808	Max V [600]
		0.948	0.999	0.975	0.93	0.937	0.939	0.79	0.986	0.969	0.998	0.906	0.926	R-Squared [600]
		16:19:10	03:19:10	1 day, 0:19:10	1 day, 3:19:10	20:09:10	18:39:10	15:09:10	03:59:10	1 day, 0:49:10	05:09:10	15:29:10	15:29:10	t at Max V [600]
		12:44:37	01:21:19	17:13:00	19:18:44	13:28:15	11:27:18	09:54:46	01:43:55	18:12:25	02:00:13	09:35:46	10:44:38	Lagtime [600]
	E	0.599	0.17	0.272	0.323	0.319	0.438	1.027	0.304	0.351	0.355	0.611	0.843	Max V [600]
		0.837	0.989	0.996	0.948	0.999	0.644	0.929	0.993	0.973	0.815	0.9	0.824	R-Squared [600]
		16:09:10	19:39:10	04:09:10	1 day, 3:49:10	04:19:10	20:29:10	16:09:10	04:09:10	21:39:10	18:29:10	15:59:10	15:49:10	t at Max V [600]
		10:12:30	10:10:42	01:35:38	20:06:04	01:42:22	11:22:55	13:16:39	01:36:32	15:43:26	10:24:29	11:01:59	11:07:22	Lagtime [600]
	F	0.721	0.228	0.383	0.375	0.399	0.767	0.949	0.29	0.304	0.343	0.718	0.716	Max V [600]
		0.624	0.922	0.91	0.975	0.953	0.816	0.817	0.995	0.997	0.948	0.854	0.988	R-Squared [600]
		15:59:10	16:29:10	23:19:10	21:39:10	21:39:10	16:49:10	16:29:10	04:19:10	04:19:10	23:09:10	18:39:10	15:59:10	t at Max V [600]
		11:42:43	10:55:13	16:41:09	15:31:23	14:47:05	12:30:25	13:43:50	01:33:14	01:43:38	14:28:00	13:05:46	10:46:36	Lagtime [600]
	G	0.624	0.102	0.181	0.233	0.304	0.292	0.602	0.254	0.277	0.28	0.691	0.7	Max V [600]
		0.867	0.993	0.995	0.995	0.997	0.74	0.814	0.996	0.711	1	0.9	0.804	R-Squared [600]
		14:29:10	01:09:10	05:39:10	06:09:10	05:49:10	18:59:10	19:09:10	04:09:10	18:39:10	04:19:10	20:39:10	14:59:10	t at Max V [600]
		11:06:59	00:46:37	01:38:30	01:54:19	01:50:21	10:27:15	14:16:23	01:22:10	15:01:37	01:50:49	15:52:06	11:16:44	Lagtime [600]
	H	0.126	0.288	0.137	0.261	0.185	0.177	0.174	-0.153	-0.272	0.252	0.286	0.245	Max V [600]
		0.997	0.938	0.998	0.749	0.992	1	0.999	0.991	0.567	0.948	0.916	0.934	R-Squared [600]
		05:09:10	12:19:10	02:19:10	11:59:10	04:59:10	03:59:10	04:09:10	06:19:10	11:49:10	12:59:10	16:09:10	18:49:10	t at Max V [600]
		01:34:53	12:06:40	01:12:18	08:51:35	01:35:49	01:44:56	01:02:02	08:30:40	14:41:14	08:38:27	11:18:28	12:11:37	Lagtime [600]
[truncated: 302 more columns]
